# Supplementary material for: Transcriptomic comparison of seeds and silique walls from two rapeseed genotypes with contrasting seed oil content
Source: Front Plant Sci. 2023 Jan 13;13:1082466. doi: 10.3389/fpls.2022.1082466 (PMC9880416; doi:10.3389/fpls.2022.1082466)
Supplement: Supplementary file 2 [file Table_1.xlsx]

## Sheet: 1
Supplementary Table2 Main dry seed compositions in L192 and A260 according to the NIRS and NMR results
Genotype	NIRS								NMR
	OA(%)	LA(%)	ALA(%)	EA(%)	SFA(%)	GLs(µmol/g)	Protein (%)	Water (%)
A260	67.42±0.56	19.98±0.77	9.71±0.37	2.24±0.17	6.2±0.2	139±11.6	24.51±0.6	5.9±0.16	37.39±0.93
L192	21.74±1.31	9.2±0.24	9.72±0.04	43.14±1.33	5.24±0.08	48.01±1.34	18.18±0.08	4.62±0.17	55.82±0.31
Note.	OA, Oleic acid C18:1
	LA, Linoleic acid C18:2
	ALA, Linolenic acid C18:3
	EA, Erucic acid
	SFA, Saturated fatty acid
	NIRS, results through Near Infrared Spectrum Instrument
	NMR, results through Nuclear Magnetic Resonance Spectroscopy

## Sheet: 2
Supplementary Table 1 the 24 categorical variables according to the genotype, sample time and tissue type
ID	S	LS	HS	S15	S25	S35	LS15	LS25	LS35	HS15	HS25	HS35	W	LW	HW	W15	W25	W35	LW15	LW25	LW35	HW15	HW25	HW35
L15S1	1	1	0	1	0	0	1	0	0	0	0	0	0	0	0	0	0	0	0	0	0	0	0	0
L15S2	1	1	0	1	0	0	1	0	0	0	0	0	0	0	0	0	0	0	0	0	0	0	0	0
L15S3	1	1	0	1	0	0	1	0	0	0	0	0	0	0	0	0	0	0	0	0	0	0	0	0
L25S1	1	1	0	0	1	0	0	1	0	0	0	0	0	0	0	0	0	0	0	0	0	0	0	0
L25S2	1	1	0	0	1	0	0	1	0	0	0	0	0	0	0	0	0	0	0	0	0	0	0	0
L25S3	1	1	0	0	1	0	0	1	0	0	0	0	0	0	0	0	0	0	0	0	0	0	0	0
L35S1	1	1	0	0	0	1	0	0	1	0	0	0	0	0	0	0	0	0	0	0	0	0	0	0
L35S2	1	1	0	0	0	1	0	0	1	0	0	0	0	0	0	0	0	0	0	0	0	0	0	0
L35S3	1	1	0	0	0	1	0	0	1	0	0	0	0	0	0	0	0	0	0	0	0	0	0	0
H15S1	1	0	1	1	0	0	0	0	0	1	0	0	0	0	0	0	0	0	0	0	0	0	0	0
H15S2	1	0	1	1	0	0	0	0	0	1	0	0	0	0	0	0	0	0	0	0	0	0	0	0
H15S3	1	0	1	1	0	0	0	0	0	1	0	0	0	0	0	0	0	0	0	0	0	0	0	0
H25S1	1	0	1	0	1	0	0	0	0	0	1	0	0	0	0	0	0	0	0	0	0	0	0	0
H25S2	1	0	1	0	1	0	0	0	0	0	1	0	0	0	0	0	0	0	0	0	0	0	0	0
H25S3	1	0	1	0	1	0	0	0	0	0	1	0	0	0	0	0	0	0	0	0	0	0	0	0
H35S1	1	0	1	0	0	1	0	0	0	0	0	1	0	0	0	0	0	0	0	0	0	0	0	0
H35S2	1	0	1	0	0	1	0	0	0	0	0	1	0	0	0	0	0	0	0	0	0	0	0	0
H35S3	1	0	1	0	0	1	0	0	0	0	0	1	0	0	0	0	0	0	0	0	0	0	0	0
L15W1	0	0	0	0	0	0	0	0	0	0	0	0	1	1	0	1	0	0	1	0	0	0	0	0
L15W2	0	0	0	0	0	0	0	0	0	0	0	0	1	1	0	1	0	0	1	0	0	0	0	0
L15W3	0	0	0	0	0	0	0	0	0	0	0	0	1	1	0	1	0	0	1	0	0	0	0	0
L25W1	0	0	0	0	0	0	0	0	0	0	0	0	1	1	0	0	1	0	0	1	0	0	0	0
L25W2	0	0	0	0	0	0	0	0	0	0	0	0	1	1	0	0	1	0	0	1	0	0	0	0
L25W3	0	0	0	0	0	0	0	0	0	0	0	0	1	1	0	0	1	0	0	1	0	0	0	0
L35W1	0	0	0	0	0	0	0	0	0	0	0	0	1	1	0	0	0	1	0	0	1	0	0	0
L35W2	0	0	0	0	0	0	0	0	0	0	0	0	1	1	0	0	0	1	0	0	1	0	0	0
L35W3	0	0	0	0	0	0	0	0	0	0	0	0	1	1	0	0	0	1	0	0	1	0	0	0
H15W1	0	0	0	0	0	0	0	0	0	0	0	0	1	0	1	1	0	0	0	0	0	1	0	0
H15W2	0	0	0	0	0	0	0	0	0	0	0	0	1	0	1	1	0	0	0	0	0	1	0	0
H15W3	0	0	0	0	0	0	0	0	0	0	0	0	1	0	1	1	0	0	0	0	0	1	0	0
H25W1	0	0	0	0	0	0	0	0	0	0	0	0	1	0	1	0	1	0	0	0	0	0	1	0
H25W2	0	0	0	0	0	0	0	0	0	0	0	0	1	0	1	0	1	0	0	0	0	0	1	0
H25W3	0	0	0	0	0	0	0	0	0	0	0	0	1	0	1	0	1	0	0	0	0	0	1	0
H35W1	0	0	0	0	0	0	0	0	0	0	0	0	1	0	1	0	0	1	0	0	0	0	0	1
H35W2	0	0	0	0	0	0	0	0	0	0	0	0	1	0	1	0	0	1	0	0	0	0	0	1
H35W3	0	0	0	0	0	0	0	0	0	0	0	0	1	0	1	0	0	1	0	0	0	0	0	1
	Note: H, Samples of L192 (high oil content). L, samples of A260 (low oil content); S, seeds; W, silique walls; 15, 25 and 35, 15, 25 and 35 days after flowering, respectively. The number at the end of the sample name was the code number of three biological replicates.

## Sheet: 3
Supplementary Table3 Informantions of genes with the spatiotemporal specific expression											Note: tau.L and tau.H, the tau index in A260 and L192, respectively. corHL, Correlation coefficient of the TPM means in L192 versus A260. FDR, false discovery rate. 15, 25 and 35, 15, 25 and 35 day after flowering, respectively.
BnID	tau.L	tau.H	corHL	FDR	TPM mean of A260 seeds			TPM mean of A260 silique walls			TPM mean of L192 seeds			TPM mean of L192 silique walls			Arabidopsis			E.value	Mapman annotation
					15	25	35	15	25	35	15	25	35	15	25	35	Lipid pathway	AtID	Genename
BnaC04g51000D	0.838529	0.851966	0.938042	0.00563928	5.04467	0.1975	1.622	1.065	0.542333	0.646	3.272	0.307	0.263	0.592	0.4245	0.835333	Fatty Acid Elongation & Wax Biosynthesis|Suberin Synthesis & Transport	AT2G48130	LTPG15	9.77e-82	Cell wall organisation.cell wall proteins.hydroxyproline-rich glycoprotein activities.arabinogalactan-protein (AGP) activities.xylogen-type AGP (XYP/XYLP)
BnaA04g29630D	0.837596	0.730897	0.826536	0.042525	5.13		1.48867	1.239	0.584667	0.853333	2.91833	0.146667	0.127	1.051	1.159	1.443	Fatty Acid Elongation & Wax Biosynthesis|Suberin Synthesis & Transport	AT2G48130	LTPG15	5.65e-89	Cell wall organisation.cell wall proteins.hydroxyproline-rich glycoprotein activities.arabinogalactan-protein (AGP) activities.xylogen-type AGP (XYP/XYLP)
BnaA03g18270D	0.956838	0.928627	0.982292	0.000467587	8.55467	0.0905		1.20633	0.487333	0.062	42.2433	1.01933	0.712667	12.997	0.1575	0.188667	Fatty Acid Elongation & Wax Biosynthesis	AT5G37300	WSD1	0	Cell wall organisation.cutin and suberin.cuticular lipid formation.acyl-reduction pathway.wax ester synthase and diacylglycerol acyltransferase
BnaC03g21770D	0.923455	0.79216	0.885452	0.0189304	2.298	0.369	0.0845	0.169	0.209	0.048	7.33	4.13267	0.695667	2.44	0.0665	0.2825	Fatty Acid Elongation & Wax Biosynthesis	AT5G37300	WSD1	0	Cell wall organisation.cutin and suberin.cuticular lipid formation.acyl-reduction pathway.wax ester synthase and diacylglycerol acyltransferase
BnaA04g29140D	0.94229	0.952719	0.99931	7.14891e-07	0.8895			0.164	0.0926667		1.39167			0.234	0.095		Fatty Acid Elongation & Wax Biosynthesis	AT2G37700	AT2G37700	0	Cell wall organisation.cutin and suberin.cuticular lipid formation.alkane-forming pathway.CER1-CER3 alkane-forming complex.aldehyde decarbonylase component CER1
BnaA04g29150D	0.979701	0.941245	0.968843	0.00144105	1.22667			0.052	0.0725		1.31733			0.356		0.031	Fatty Acid Elongation & Wax Biosynthesis	AT2G37700	AT2G37700	0	Cell wall organisation.cutin and suberin.cuticular lipid formation.alkane-forming pathway.CER1-CER3 alkane-forming complex.aldehyde decarbonylase component CER1
BnaC04g45440D	0.743464	0.882442	0.909944	0.0118	1.586	0.148333	0.099	0.804	0.784667	0.198333	4.25267	0.059	0.184333	1.161	0.508	0.587333	Fatty Acid Elongation & Wax Biosynthesis	AT2G37700	AT2G37700	0	Cell wall organisation.cutin and suberin.cuticular lipid formation.alkane-forming pathway.CER1-CER3 alkane-forming complex.aldehyde decarbonylase component CER1
BnaA02g16200D	0.677404	0.87434	0.854726	0.030124	2.68333	0.1595	0.301667	2.03533	1.70333	0.128333	6.412	0.171667		3.49	0.276	0.091	Cutin Synthesis & Transport|Suberin Synthesis & Transport	AT1G72970	HTD	0	Cell wall organisation.cutin and suberin.cuticular lipid formation.omega-hydroxy fatty acyl dehydrogenase
BnaA07g22900D	0.918594	0.889408	0.964437	0.00187461	21.95	1.18	0.581667	4.62767	2.29667	0.248333	20.9727	5.58667	1.02733	4.511	0.170333	0.301667	Cutin Synthesis & Transport|Suberin Synthesis & Transport	AT1G72970	HTD	0	Cell wall organisation.cutin and suberin.cuticular lipid formation.omega-hydroxy fatty acyl dehydrogenase
BnaC02g21680D	0.909934	0.948378	0.986932	0.000255048	6.07367	0.0335	0.043	1.708	0.950667		11.3937	0.193	0.084	2.56033	0.044	0.0595	Cutin Synthesis & Transport|Suberin Synthesis & Transport	AT1G72970	HTD	0	Cell wall organisation.cutin and suberin.cuticular lipid formation.omega-hydroxy fatty acyl dehydrogenase
BnaC06g23880D	0.935721	0.845182	0.918964	0.00958419	28.67	3.21233	0.400667	2.72567	2.58333	0.292333	75.295	36.4223	6.73767	12.2183	1.045	1.86167	Cutin Synthesis & Transport|Suberin Synthesis & Transport	AT1G72970	HTD	0	Cell wall organisation.cutin and suberin.cuticular lipid formation.omega-hydroxy fatty acyl dehydrogenase
BnaC03g33650D	0.956567	0.946404	0.988029	0.000214112	6.14667	0.0685	0.0643333	0.659	0.543		9.57033	0.117667	0.2305	2.09333	0.0796667	0.0435	Cutin Synthesis & Transport	AT3G04290	LTL1/CD1	0	Cell wall organisation.cutin and suberin.cutin polyester biosynthesis.cutin synthase (CD)
BnaC05g47350D	0.860667	0.85227	0.937493	0.00573857	29.1057	0.162333		13.0437	7.03133	0.0395	22.3813	0.0975	0.09	15.8957	0.126333	0.3225	Cutin Synthesis & Transport	AT3G04290	LTL1/CD1	0	Cell wall organisation.cutin and suberin.cutin polyester biosynthesis.cutin synthase (CD)
BnaA06g26500D	0.797027	0.837126	0.966039	0.00171043	70.1807	28.447	1.09033	24.7153	16.392	0.579333	58.1127	21.5417	3.85033	19.845	0.585667	1.50267	Cutin Synthesis & Transport	AT5G23940	PEL3/DCR	0	Cell wall organisation.cutin and suberin.cutin polyester biosynthesis.cutin synthase (DCR)
BnaC07g30460D	0.880204	0.886751	0.980987	0.000538778	112.746	19.092	1.464	27.6357	17.963	1.37767	93.2653	16.8157	2.72667	30.2293	1.31667	1.72267	Cutin Synthesis & Transport	AT5G23940	PEL3/DCR	0	Cell wall organisation.cutin and suberin.cutin polyester biosynthesis.cutin synthase (DCR)
BnaA06g02330D	0.931265	0.949735	0.992479	8.46266e-05	11.3993	0.219667	0.0756667	1.737	1.85867	0.0266667	20.8693	0.382	0.085	3.70167	1.07633		Fatty Acid Elongation & Wax Biosynthesis|Cutin Synthesis & Transport	AT1G51460	WBC13/ABCG13	0	Cell wall organisation.cutin and suberin.export.wax lipid exporter (CER5) | Solute transport.primary active transport.ABC superfamily.ABC2 family.subfamily ABCG transporter
BnaC06g04590D	0.862215	0.89561	0.953841	0.00314686	9.196	0.0846667	0.0656667	3.65133	2.47167	0.062	13.6743	1.36733	0.343667	5.10833	0.171333	0.146667	Fatty Acid Elongation & Wax Biosynthesis|Cutin Synthesis & Transport	AT1G51460	WBC13/ABCG13	0	Cell wall organisation.cutin and suberin.export.wax lipid exporter (CER5) | Solute transport.primary active transport.ABC superfamily.ABC2 family.subfamily ABCG transporter
BnaA04g10460D	0.708661	0.840324	0.947237	0.0041025	3.28667	1.19933	1.712	0.774	0.502667	0.599667	4.32667	1.43733	0.826333	0.613667	0.275	0.302	Prokaryotic Galactolipid, Sulfolipid, & Phospholipid Synthesis	AT5G40610	GPDHP	0	Enzyme classification.EC_1 oxidoreductases.EC_1.1 oxidoreductase acting on CH-OH group of donor
BnaCnng67400D	0.978621	0.933527	0.971214	0.00123099	87.794	1.38667	0.135333	4.28433	3.38433	0.194	50.2433	1.78867	0.123	13.9737	0.289	0.524667	Oxylipin Metabolism	AT3G45140	LOX2	0	Enzyme classification.EC_1 oxidoreductases.EC_1.13 oxidoreductase acting on single donor with incorporation of molecular oxygen (oxygenase)
BnaAnng34520D	0.841424	0.900439	0.885542	0.0189013	3.362	0.346333	0.284	1.61867	0.416667		10.555	3.52267	0.183	1.54867			Fatty Acid Elongation & Wax Biosynthesis	AT1G57750	CYP96A15/MAH1	1.26e-80	Enzyme classification.EC_1 oxidoreductases.EC_1.14 oxidoreductase acting on paired donor with incorporation or reduction of molecular oxygen
BnaA06g40560D	0.976809	0.972096	0.997037	1.31573e-05	57.9337			4.173	2.51433	0.0305	46.2233	0.274333		5.91167	0.1175	0.145667	Fatty Acid Elongation & Wax Biosynthesis	AT4G32170	CYP96A2	0	Enzyme classification.EC_1 oxidoreductases.EC_1.14 oxidoreductase acting on paired donor with incorporation or reduction of molecular oxygen
BnaC07g47120D	0.971641	0.971437	0.998256	4.55914e-06	36.721	0.1065		3.59933	1.501		29.7007	0.0405		4.014	0.100667	0.0865	Fatty Acid Elongation & Wax Biosynthesis	AT4G32170	CYP96A2	0	Enzyme classification.EC_1 oxidoreductases.EC_1.14 oxidoreductase acting on paired donor with incorporation or reduction of molecular oxygen
BnaC08g29970D	0.995454	0.952882	0.970331	0.00130734	2.26567					0.0515	0.532	0.125333					Fatty Acid Elongation & Wax Biosynthesis	AT2G43790	MPK6	1.43e-59	Enzyme classification.EC_2 transferases.EC_2.7 transferase transferring phosphorus-containing group
BnaC07g34360D	0.790087	0.857146	0.992867	7.614e-05	14.1167	4.27233	2.88667	3.351	2.834	1.47233	16.4397	4.05433	2.887	2.595	0.991333	1.21467	Pathway, function or subcellular location uncertain	AT4G17483	AT4G17483	1.56e-175	Enzyme classification.EC_3 hydrolases.EC_3.1 hydrolase acting on ester bond
BnaA06g04070D	0.872052	0.828356	0.966198	0.00169459	3.58167	0.873333	0.424333	0.456	0.345	0.192667	7.869	3.595	1.07033	1.4	0.181	0.507	Fatty Acid Elongation & Wax Biosynthesis	AT1G36160	ACC1	0	Lipid metabolism.fatty acid biosynthesis.acetyl-CoA carboxylation.monomeric acetyl-CoA carboxylase
BnaC06g01580D	0.865432	0.852166	0.989954	0.000150876	2.699	0.978667	0.204333	0.284667	0.251667	0.0966667	4.248	1.828	0.399333	0.723667	0.0666667	0.122333	Fatty Acid Elongation & Wax Biosynthesis	AT1G36160	ACC1	0	Lipid metabolism.fatty acid biosynthesis.acetyl-CoA carboxylation.monomeric acetyl-CoA carboxylase
BnaA07g14020D	0.867273	0.878277	0.971301	0.00122367	5.933	0.554667	0.181667	1.803	1.31067	0.0873333	3.92367	0.462	0.358	1.24733	0.135333	0.185333	Fatty Acid Elongation & Wax Biosynthesis	AT2G28630	KCS12	0	Lipid metabolism.fatty acid biosynthesis.endoplasmic reticulum-localized fatty acid elongase (FAE) system.fatty acid elongation complex.3-ketoacyl-CoA synthase (KCS)
BnaC04g39890D	0.927898	0.807326	0.89318	0.0165065	4.22733	0.506		0.567	0.451		4.32733	1.85933	0.0565	2.01667		0.236333	Fatty Acid Elongation & Wax Biosynthesis	AT2G28630	KCS12	0	Lipid metabolism.fatty acid biosynthesis.endoplasmic reticulum-localized fatty acid elongase (FAE) system.fatty acid elongation complex.3-ketoacyl-CoA synthase (KCS)
BnaA01g02870D	0.949851	0.945314	0.996848	1.48846e-05	3.812	0.0465		0.535	0.286333	0.088	5.459	0.1105		1.05333	0.163333	0.1655	Fatty Acid Elongation & Wax Biosynthesis	AT4G34250	KCS16	0	Lipid metabolism.fatty acid biosynthesis.endoplasmic reticulum-localized fatty acid elongase (FAE) system.fatty acid elongation complex.3-ketoacyl-CoA synthase (KCS)
BnaA03g51030D	0.922605	0.90585	0.985622	0.000308622	44.765	5.402	4.62467	3.06267	2.57667	1.657	26.3183	2.07833	5.55133	3.70867	0.052	0.999	Fatty Acid Elongation & Wax Biosynthesis	AT4G34250	KCS16	0	Lipid metabolism.fatty acid biosynthesis.endoplasmic reticulum-localized fatty acid elongase (FAE) system.fatty acid elongation complex.3-ketoacyl-CoA synthase (KCS)
BnaC01g04130D	0.852789	0.951852	0.963809	0.001941	1.434	0.423333	0.0545	0.236	0.260333	0.0813333	8.87467	0.303	0.207333	1.39067	0.171	0.0645	Fatty Acid Elongation & Wax Biosynthesis	AT4G34250	KCS16	0	Lipid metabolism.fatty acid biosynthesis.endoplasmic reticulum-localized fatty acid elongase (FAE) system.fatty acid elongation complex.3-ketoacyl-CoA synthase (KCS)
BnaAnng00970D	0.836765	0.878979	0.948183	0.00395787	14.989	10.566	0.0796667	1.077	0.453333	0.0576667	14.7727	5.99367	0.0536667	2.89167			Fatty Acid Elongation & Wax Biosynthesis	AT5G04530	KCS19	0	Lipid metabolism.fatty acid biosynthesis.endoplasmic reticulum-localized fatty acid elongase (FAE) system.fatty acid elongation complex.3-ketoacyl-CoA synthase (KCS)
BnaC02g02670D	0.766933	0.808933	0.962187	0.00211768	2.54633	2.44	0.0755	0.1655	0.286333		24.5447	16.853	0.0886667	5.06333	0.704667	0.738667	Fatty Acid Elongation & Wax Biosynthesis	AT5G04530	KCS19	0	Lipid metabolism.fatty acid biosynthesis.endoplasmic reticulum-localized fatty acid elongase (FAE) system.fatty acid elongation complex.3-ketoacyl-CoA synthase (KCS)
BnaA10g28100D	0.93778	0.931213	0.919437	0.00947409	1.0945		0.0575		0.283		1.51433	0.114667	0.0615	0.344667			Pathway, function or subcellular location uncertain	AT1G06360	AT1G06360	0	Lipid metabolism.fatty acid biosynthesis.fatty acid desaturation.delta-7/delta-9 fatty acid desaturase (FAD5/ADS)
BnaC05g48240D	0.781877	0.852569	0.981883	0.000489383	24.6433	7.87067	2.55867	7.18467	6.58367	2.67867	47.4283	9.144	2.47567	14.7307	4.95467	3.657	Prokaryotic Galactolipid, Sulfolipid, & Phospholipid Synthesis|Eukaryotic Galactolipid & Sulfolipid Synthesis|Mitochondrial Lipopolysaccharide Synthesis|Phospholipid Signaling	AT3G02600	LPP3	0	Lipid metabolism.glycerolipid biosynthesis.diacylglycerol.phosphatidate phosphatase (LPP-alpha)
BnaA03g49040D	0.903614	0.891816	0.990571	0.00013293	8.79	1.708	1.01767	0.7455	0.587667	0.177333	11.0173	2.21667	1.32433	2.03833	0.0805	0.299667	Phospholipid Signaling	AT4G28130	DGK6	0	Lipid metabolism.glycerolipid biosynthesis.phosphatidate.diacylglycerol kinase
BnaC07g50560D	0.825799	0.835582	0.992358	8.73827e-05	10.1117	2.87233	1.85467	1.962	1.446	0.672333	22.845	7.42233	4.44767	4.54167	1.163	1.206	Phospholipid Signaling	AT4G28130	DGK6	0	Lipid metabolism.glycerolipid biosynthesis.phosphatidate.diacylglycerol kinase
BnaA05g06580D	0.909281	0.862643	0.959127	0.00247181	17.804	3.281	0.0365	2.433	2.15	0.175333	16.708	6.93	0.0355	3.73433	0.473333	0.301667	Cutin Synthesis & Transport	AT2G38110	sn-2-GPAT6	0	Lipid metabolism.glycerolipid biosynthesis.phosphatidate.endoplasmic reticulum phosphatidate biosynthesis.glycerol-3-phosphate acyltransferase (GPAT4-8) | Cell wall organisation.cutin and suberin.cuticular lipid formation.monoacylglyceryl ester monomer biosynthesis.cutin sn-glycerol-3-phosphate acyltransferase
BnaC09g30650D	0.853116	0.831809	0.899211	0.0147258	1.995	0.235	0.11	0.849	0.1595	0.111667	1.356	0.505	0.175	0.227333	0.099	0.134	Eukaryotic Phospholipid Synthesis & Editing|Mitochondrial Lipopolysaccharide Synthesis	AT4G16700	PSD1	1.11e-88	Lipid metabolism.glycerolipid biosynthesis.phosphatidylethanolamine.mitochondrial phosphatidylserine decarboxylation pathway.phosphatidylserine decarboxylase
BnaA04g06750D	0.824199	0.833039	0.980081	0.000591224	1.54	0.353	0.288333	0.253	0.305	0.154333	1.73733	0.323333	0.283333	0.489	0.190667	0.164	Phospholipid Signaling	AT3G55940	PLC7	0	Lipid metabolism.lipid degradation.phospholipase activities.phospholipase C activities.phospholipase C (PI-PLC)
BnaC09g17280D	0.83247	0.868958	0.944745	0.00449539	1.235	0.317667		0.3895	0.256	0.0713333	1.73633	0.716	0.079	0.207	0.135667		Triacylglycerol & Fatty Acid Degradation|Oxylipin Metabolism	AT5G42930	AT5G42930	0	Lipid metabolism.lipid degradation.triacylglycerol lipase activities.diacyl-/triacylglycerol lipase activities.lipase (OBL)
BnaA04g23090D	0.817359	0.766045	0.992756	7.85232e-05	138.148	59.7793	26.772	7.47067	8.40167	23.734	123.934	59.6233	35.168	15.1693	4.68867	30.325	Triacylglycerol & Fatty Acid Degradation	AT2G39400	MAGL6	0	Lipid metabolism.lipid degradation.triacylglycerol lipase activities.monoacylglycerol lipase
BnaC04g46310D	0.842529	0.907219	0.980274	0.000579853	25.1263	3.95333	4.267	2.63933	2.57833	6.34533	46.2263	4.48933	4.43967	7.462	1.03633	4.01733	Triacylglycerol & Fatty Acid Degradation	AT2G39400	MAGL6	0	Lipid metabolism.lipid degradation.triacylglycerol lipase activities.monoacylglycerol lipase
BnaA04g23080D	0.874742	0.901042	0.906124	0.0128055	3.385	0.259333	0.315667		0.225333	1.31967	2.14233	0.325	0.277	0.314		0.144	Triacylglycerol & Fatty Acid Degradation	AT2G39420	MAGL8	3.02e-120	Lipid metabolism.lipid degradation.triacylglycerol lipase activities.monoacylglycerol lipase
BnaC08g26060D	1	0.962988	0.991155	0.000117014	1.00433						3.226	0.162		0.435			Triacylglycerol & Fatty Acid Degradation	AT3G55180	MAGL10	0	Lipid metabolism.lipid degradation.triacylglycerol lipase activities.monoacylglycerol lipase
BnaA08g00740D	0.842748	0.870855	0.989612	0.000161314	2.712	0.945333	0.455	0.328333	0.271333	0.132333	4.345	1.43633	0.379	0.783667	0.0493333	0.157333	Pathway, function or subcellular location uncertain	AT1G54280	ALA6	0	Lipid metabolism.lipid trafficking.endoplasmic reticulum-plastid lipid transfer.phospholipid transverse translocation.ALA-ALIS flippase complex.active component ALA | Solute transport.primary active transport.P-type ATPase superfamily.P4 family.phospholipid flippase complex.P4-type ATPase component ALA
BnaC03g70110D	0.723043	0.820499	0.977331	0.000764979	2.71233	1.54767	1.029	0.408667	0.394333	0.376333	4.27667	2.14433	0.739333	0.73	0.0636667	0.161	Pathway, function or subcellular location uncertain	AT1G54280	ALA6	0	Lipid metabolism.lipid trafficking.endoplasmic reticulum-plastid lipid transfer.phospholipid transverse translocation.ALA-ALIS flippase complex.active component ALA | Solute transport.primary active transport.P-type ATPase superfamily.P4 family.phospholipid flippase complex.P4-type ATPase component ALA
BnaA07g29580D	0.805969	0.89674	0.93483	0.00623221	9.79	6.993	0.741333	0.695	0.763	0.3055	15.1023	5.177	0.944667	1.521		0.154667	Sphingolipid Biosynthesis	AT1G14290	SBH2	4.36e-102	Lipid metabolism.sphingolipid biosynthesis.sphingobase hydroxylase
BnaC06g32770D	0.908607	0.825387	0.911338	0.0114429	7.11067	2.28967	0.207667	0.41	0.342		3.05933	2.34433		0.326667			Sphingolipid Biosynthesis	AT1G14290	SBH2	4.06e-104	Lipid metabolism.sphingolipid biosynthesis.sphingobase hydroxylase
BnaA06g02600D	0.794509	0.860437	0.94508	0.00444152	1.196	0.261333	0.103	0.3345	0.366	0.164	1.08433	0.379	0.0616667	0.14	0.0996667	0.0763333	Phospholipid Signaling	AT1G49340	PI4K ALPHA	0	Multi-process regulation.phosphoinositide lipid regulatory system.phosphatidylinositol 4/5-phosphate.phosphatidylinositol 4-kinase (PI4K-alpha)
BnaA07g24860D	0.961945	0.913414	0.969435	0.00138707	50.168	2.057	0.101333	4.451	2.855	0.0813333	23.174	1.85767	0.251	7.40933	0.287667	0.227	Oxylipin Metabolism	AT3G45140	LOX2	0	Phytohormone action.jasmonic acid.biosynthesis.13-lipoxygenase
BnaA07g38550D	0.972356	0.913807	0.974236	0.000987107	29.5397	1.19567	0.0593333	1.63467	1.127	0.0663333	12.5567	1.34	0.0445	3.45467	0.138	0.434333	Oxylipin Metabolism	AT3G45140	LOX2	0	Phytohormone action.jasmonic acid.biosynthesis.13-lipoxygenase
BnaC06g26190D	0.976278	0.931152	0.974411	0.000973798	82.4287	1.73667	0.173667	4.59033	3.12233	0.154	39.0397	2.10267	0.187	10.6067	0.206333	0.336333	Oxylipin Metabolism	AT3G45140	LOX2	0	Phytohormone action.jasmonic acid.biosynthesis.13-lipoxygenase
BnaA06g13800D	0.859548	0.901938	0.987434	0.000235846	22.8523	6.00867	2.95833	3.94833	2.25933	0.873667	46.716	6.513	7.524	7.00633	0.267	1.595	Oxylipin Metabolism	AT1G19640	JMT	0	Phytohormone action.jasmonic acid.conjugation and degradation.SAM-dependent carboxyl methyltransferase
BnaC05g15230D	0.826637	0.850613	0.995472	3.07015e-05	68.0207	32.6093	12.4887	6.15767	4.056	3.64967	73.263	33.2987	9.033	9.73067	0.703667	1.95667	Oxylipin Metabolism	AT1G19640	JMT	0	Phytohormone action.jasmonic acid.conjugation and degradation.SAM-dependent carboxyl methyltransferase
BnaA09g38010D	0.942108	0.952342	0.990786	0.000126961	3.07067			0.625333	0.2635		3.29433	0.216667	0.065	0.503333			Fatty Acid Elongation & Wax Biosynthesis	AT2G43790	MPK6	2.11e-163	Protein modification.phosphorylation.CMGC protein kinase superfamily.protein kinase (MAPK)
BnaC02g26990D	0.805077	0.852532	0.981301	0.000521189	0.886333	0.205333	0.152333	0.281	0.1075	0.117667	1.106	0.36	0.0686667	0.281	0.0425	0.0633333	Prokaryotic Galactolipid, Sulfolipid, & Phospholipid Synthesis	AT4G02510	TOC159	0	Protein translocation.chloroplast.outer envelope TOC translocation system.receptor GTPase (Toc90|Toc120|Toc132|Toc159)
BnaA08g29930D	0.908648	0.863466	0.964717	0.00184539	38.3687	6.725	4.13533	3.22667	2.18533	1.253	26.664	11.0027	3.487	2.766	0.433	0.514	Triacylglycerol Biosynthesis	AT5G35550	TT2/MYB123	5.36e-127	RNA biosynthesis.transcriptional regulation.MYB transcription factor superfamily.transcription factor (MYB)
BnaC08g07960D	0.825267	0.74242	0.920558	0.00921592	29.24	10.7283	6.11133	5.30933	1.98267	1.41433	19.4673	13.4187	7.57733	1.98567	0.375	1.71533	Triacylglycerol Biosynthesis	AT5G35550	TT2/MYB123	8.03e-127	RNA biosynthesis.transcriptional regulation.MYB transcription factor superfamily.transcription factor (MYB)
BnaC09g24870D	0.859138	0.827727	0.979264	0.000640494	13.5847	3.554	2.713	0.7915	0.792333	1.717	6.93667	2.78467	1.17433	1.046	0.393	0.577	Triacylglycerol Biosynthesis	AT4G09820	TT8/BHLH42	0	RNA biosynthesis.transcriptional regulation.transcription factor (bHLH)
BnaAnng34510D	0.901712	0.891105	0.944444	0.00454405	4.92567	0.2525	0.169667	1.1705	0.678	0.15	11.669	3.53033	0.424	1.95167	0.349	0.0985	Fatty Acid Elongation & Wax Biosynthesis	AT1G57750	CYP96A15/MAH1	9.89e-133
BnaA07g22630D	0.958413	0.959068	0.987589	0.000230078	5.04567		0.0635	0.424	0.561667		16.349	0.661667	0.116333	2.568			Fatty Acid Elongation & Wax Biosynthesis	AT1G73560	LTP type 5	2.47e-59
BnaA07g30940D	0.95124	0.961598	0.99195	9.69384e-05	105.683	2.89667	2.806	8.43533	10.934	0.693667	131.466	6.40133	1.91167	16.358	0.198333	0.373667	Fatty Acid Elongation & Wax Biosynthesis	AT1G73560	LTP type 5	9.9e-56
BnaC06g23540D	0.944506	0.946657	0.994816	4.02471e-05	10.0503			2.006	0.782667		43.28	1.34367	0.095	10.1047			Fatty Acid Elongation & Wax Biosynthesis	AT1G73560	LTP type 5	2.2e-58
BnaA07g31060D	0.967754	1	0.993196	6.92905e-05	2.0395	0.2425			0.0863333		0.082						Fatty Acid Elongation & Wax Biosynthesis	AT1G73890	LTP type 5	4.5e-74
BnaC06g34730D	0.937784	0.881136	0.990072	0.000147354	38.6867	3.227	0.271	3.424	4.141	0.971667	25.986	5.79767	1.25633	4.57	2.86467	0.955333	Fatty Acid Elongation & Wax Biosynthesis	AT1G73890	LTP type 5	8.51e-77
BnaA05g29430D	0.966122	0.941221	0.989103	0.000177474	1083.97	46.7097	12.79	72.8243	46.291	4.99767	787.147	56.5833	9.997	156.292	4.033	4.435	Fatty Acid Elongation & Wax Biosynthesis	AT3G08770	LTP6	3.12e-48
BnaC07g32300D	0.961783	0.943578	0.987508	0.000233117	2.034	0.193			0.195667		9.84967	1.595	0.134	0.764333		0.285333	Fatty Acid Elongation & Wax Biosynthesis	AT3G51590	LTP12	6.82e-65
BnaA03g45330D	0.896174	0.93298	0.931902	0.0067981	2.004	0.537			0.308333	0.195	12.1923	0.533	0.255667	2.34433	0.349	0.603667	Fatty Acid Elongation & Wax Biosynthesis	AT4G22490	LTP type 6	2.42e-52
BnaA10g10730D	0.962898	0.939815	0.980039	0.0005937	6.024			0.555	0.5625		4.87167	0.687333		0.778667			Fatty Acid Elongation & Wax Biosynthesis	AT5G56480	LTP type 3	1.73e-58
BnaA06g08710D	0.919252	0.95876	0.972846	0.00109601	2.301		0.0675	0.3635	0.498		3.377	0.087		0.609333			Lipase	AT1G13680	AT1G13680	0
BnaC05g10010D	0.926313	0.957197	0.980719	0.000554047	5.94			1.102	1.0865		9.184	0.192333	0.0745	1.64667		0.052	Lipase	AT1G13680	AT1G13680	0
BnaC08g09840D	0.872787	0.74578	0.944469	0.00454	7.04433	2.02133	0.328333	0.94	0.77	0.421	4.91333	3.026	0.923333	0.787	0.734333	0.774667	Lipase	AT1G18460	AT1G18460	3.69e-90
BnaA06g01430D	0.943184	0.782021	0.928703	0.00744374	1215.28	13.043	0.746	116.92	189.224	25.3047	266.442	28.634	1.13167	67.1617	146.33	47.1373	Lipase	AT1G54010	GLIP23	0
BnaA07g30970D	0.957684	1	0.977364	0.000762762	1.785				0.377667		0.282333						Lipase	AT1G73610	AT1G73610	0
BnaC06g34420D	0.910218	0.971848	0.952587	0.00331869	1.69967			0.763			1.48833			0.2095			Lipase	AT1G73610	AT1G73610	0
BnaA07g21530D	0.804278	0.852039	0.948992	0.0038363	96.6903	1.695	0.094	53.288	38.8153	0.729667	96.212	3.83067	0.257667	56.94	9.27433	0.875667	Lipase	AT1G75900	AT1G75900	0
BnaCnng30550D	0.916811	0.974256	0.949135	0.00381513	3.349			0.3035	1.0895		2.19467	0.1075		0.12	0.055		Lipase	AT2G19050	AT2G19050	0
BnaA04g12650D	0.954572	0.965738	0.994771	4.09383e-05	20.304	0.465333		2.316	1.8305		3.18133	0.146		0.399			Lipase	AT2G22170	PLAT2	5.53e-72
BnaA01g30950D	0.921485	0.755199	0.935286	0.00614634	7.042	0.178333	0.2245	1.339	0.738333	0.284333	1.122		0.189	0.368667	0.442333	0.373333	Lipase	AT3G11210	AT3G11210	2.53e-178
BnaA01g31120D	0.914701	0.890664	0.977243	0.000770922	6.76367	0.0843333	0.15	1.44167	1.10533	0.103333	9.429		0.0973333	3.763	1.08433	0.21	Lipase	AT3G11210	AT3G11210	9.75e-179
BnaC05g41970D	0.821719	0.79107	0.98889	0.000184451	1.831	0.375	0.0885	0.608	0.368667	0.192	1.829	0.405333	0.1205	0.844333	0.376	0.1645	Lipase	AT3G11210	AT3G11210	0
BnaC03g77410D	0.758876	0.899209	0.912593	0.0111262	0.753	0.508	0.0545	0.1405	0.142333	0.0625	2.19033	0.584	0.171333	0.281		0.0675	Lipase	AT4G31020	AT4G31020	0
BnaA02g02760D	0.964219	0.966947	0.99956	2.90144e-07	6.84067	0.0875		1.015	0.121333		1.38967			0.229667			Lipase	AT5G15720	GLIP7	0
BnaA04g10880D	0.821222	0.734963	0.951367	0.0034902	1.05867	0.553333	0.182667	0.06	0.056	0.0943333	0.763667	0.641333	0.208667	0.103333		0.0586667	Lipase	AT5G41130	ELT5	0
BnaCnng34700D	0.708886	0.801757	0.976346	0.000832665	197.82	48.3057	41.022	108.387	79.5207	10.7053	171.511	32.5223	16.557	88.5633	29.3657	2.996	Lipase	AT5G45670	AT5G45670	0
BnaA09g22200D	0.807008	0.868155	0.98291	0.000435594	3.02033	1.727	0.264	0.4215	0.303	0.199	3.561	1.426	0.201	0.481		0.2395	Oxylipin Metabolism	AT4G10950	GELP77	0
BnaC09g26010D	0.807758	0.841502	0.990835	0.000125598	4.09033	1.95267	0.331	0.703	0.587	0.358	4.207	1.657	0.356	0.756667	0.185	0.379333	Oxylipin Metabolism	AT4G10950	GELP77	0
BnaCnng70040D	0.959302	0.888167	0.919614	0.0094332	7.061			0.5185	0.596333	0.322	2.39167	0.345		0.992333			Oxylipin Metabolism	AT3G45140	LOX2	3.14e-67
BnaA07g06420D	0.833542	0.863186	0.97785	0.000730469	13.114	0.702667	0.424667	5.51033	3.595	0.682	32.1287	2.29233	0.888	14.4807	2.78533	1.532	Pathway, function or subcellular location uncertain	AT3G23530	AT3G23530	0
BnaC06g23190D	1	0.882609	0.837835	0.037314	1.038						0.161	0.0945					Pathway, function or subcellular location uncertain	AT1G74210	GDPD5	1.26e-153
BnaCnng76320D	0.840183	0.904102	0.882628	0.0198559	4.66367	0.587	0.711333		0.121	2.30733	4.876	0.687333	0.524667	0.688		0.438	Triacylglycerol & Fatty Acid Degradation	AT2G39420	MAGL8	3.21e-94
BnaA01g04960D	0.910749	0.944416	0.983428	0.00040965	1.89467	0.082		0.399	0.3645		2.05333	0.125667		0.403	0.042		Triacylglycerol Biosynthesis	AT2G25170	PKL	4.01e-162
BnaC07g43570D	0.862599	0.877144	0.997764	7.49195e-06	3.57833	0.955333	0.243667	0.579	0.467	0.213333	4.397	1.09333	0.342	0.724667	0.314667	0.226333	Triacylglycerol Biosynthesis	AT2G25170	PKL	4.12e-144
BnaA02g09120D	0.937814	0.967891	0.982921	0.000435046	3.47133			0.488	0.591333		5.42833	0.1465		0.638		0.087	Triacylglycerol Biosynthesis	AT3G15820	PDCT/ROD1	4.37e-122
BnaA05g10070D	0.86965	0.806652	0.997549	9.00367e-06		20.8787	6.64033	2.35267	1.62733	2.98733	0.436	10.0313	4.063	1.65433	1.26433	2.28	Cutin Synthesis & Transport	AT2G33510	CFL1	1.45e-91	Cell wall organisation.cutin and suberin.biosynthesis regulation.regulator (CFL)
BnaC03g18680D	0.842528	0.622329	0.836883	0.0377408		1.41633	0.700667	0.2155	0.199		0.161667	0.836	0.494667	0.631333	0.186	0.105	Cutin Synthesis & Transport	AT2G33510	CFL1	5.23e-77	Cell wall organisation.cutin and suberin.biosynthesis regulation.regulator (CFL)
BnaC04g11010D	0.808939	0.834579	0.99686	1.47724e-05	1.8605	15.6513	6.71967	1.28	1.97267	3.119	0.961667	12.875	6.10033	0.563	1.00533	2.01867	Cutin Synthesis & Transport	AT2G33510	CFL1	1e-89	Cell wall organisation.cutin and suberin.biosynthesis regulation.regulator (CFL)
BnaA05g14460D	0.959443	0.969953	0.992206	9.08902e-05	0.278	1.81967	0.054		0.037		0.0903333	1.76167	0.052		0.122333		Fatty Acid Elongation & Wax Biosynthesis	AT1G53390	WBC25/ABCG24	0	Solute transport.primary active transport.ABC superfamily.ABC2 family.subfamily ABCG transporter
BnaCnng21420D	0.987426	0.960552	0.999151	1.0814e-06		1.45533	0.071			0.0205	0.076	1.30467	0.0945	0.0265	0.028	0.0323333	Fatty Acid Elongation & Wax Biosynthesis	AT1G53390	WBC25/ABCG24	0	Solute transport.primary active transport.ABC superfamily.ABC2 family.subfamily ABCG transporter
BnaC07g47200D	0.926525	0.923543	0.899136	0.0147473		0.737667	0.1525		0.0585	0.06	1.73033	5.47233		0.243	0.118667		Fatty Acid Elongation & Wax Biosynthesis	AT1G65340	CYP96A3	0	Enzyme classification.EC_1 oxidoreductases.EC_1.14 oxidoreductase acting on paired donor with incorporation or reduction of molecular oxygen
BnaA07g23630D	0.971433	0.750515	0.969436	0.00138699		1.126	0.0925			0.0683333	0.202333	0.841333	0.241333	0.0805	0.197	0.328333	Fatty Acid Elongation & Wax Biosynthesis	AT1G71160	KCS7	0	Lipid metabolism.fatty acid biosynthesis.endoplasmic reticulum-localized fatty acid elongase (FAE) system.fatty acid elongation complex.3-ketoacyl-CoA synthase (KCS)
BnaCnng17080D	0.927644	0.733804	0.882168	0.0200086		1.781	0.429667			0.214667	0.204667	0.684333	0.491667	0.0625		0.152	Fatty Acid Elongation & Wax Biosynthesis	AT1G71160	KCS7	0	Lipid metabolism.fatty acid biosynthesis.endoplasmic reticulum-localized fatty acid elongase (FAE) system.fatty acid elongation complex.3-ketoacyl-CoA synthase (KCS)
BnaA02g16570D	0.903223	0.755681	0.909701	0.0118627		3.45467	1.239			0.432667		1.18533	0.976	0.1615		0.3105	Fatty Acid Elongation & Wax Biosynthesis	AT1G73780	LTP type 2	1.02e-48
BnaC07g25380D	0.819224	0.586261	0.841499	0.0356927		2.01133	0.502	0.517	0.54	0.259	0.802667	1.742	0.870333	0.347333	0.894333	0.689	Fatty Acid Elongation & Wax Biosynthesis	AT3G28910	MYB30	0	RNA biosynthesis.transcriptional regulation.MYB transcription factor superfamily.transcription factor (MYB)
BnaA03g41390D	0.930472	0.908323	0.98894	0.000182809	3.25	23.2007	3.39733		0.5525	0.865667	1.314	17.174	4.20567	0.105	0.448	1.79967	Fatty Acid Elongation & Wax Biosynthesis	AT3G51600	LTP5	6.05e-64
BnaC07g32320D	0.804013	0.774338	0.993121	7.08149e-05		6.69567	5.03633		0.444	1.081	0.376333	14.592	12.633		0.212	3.243	Fatty Acid Elongation & Wax Biosynthesis	AT3G51600	LTP5	6.05e-64
BnaC04g29200D	0.807499	0.765231	0.978557	0.000684804		8.13433	3.001	1.761	1.42067	1.64667	1.218	6.99867	2.52367	1.574	1.698	1.20167	Fatty Acid Elongation & Wax Biosynthesis	AT4G13840	CER2-like	3.86e-89
BnaA01g06260D	0.988676	0.984956	0.999951	3.67285e-09	3.9295	232.737	3.491	0.183	3.988	1.58567	3.60167	154.08	2.55833		4.194	1.23567	Fatty Acid Elongation & Wax Biosynthesis	AT4G30880	LTP type 3	5.46e-65
BnaC01g07530D	0.989502	0.988674	0.999951	3.55428e-09	3.637	160.812	0.864667	0.1555	3.467	0.317	3.62433	157.89	1.16033	0.158333	2.56333	1.43467	Fatty Acid Elongation & Wax Biosynthesis	AT4G30880	LTP type 3	3.23e-64
BnaA10g25660D	0.993663	0.991588	0.999939	5.61069e-09	0.471	59.6853	0.0956667	0.1095	1.02933	0.185667	0.524	30.7613	0.179	0.0955	0.396333	0.099	Fatty Acid Elongation & Wax Biosynthesis	AT5G04530	KCS19	0	Lipid metabolism.fatty acid biosynthesis.endoplasmic reticulum-localized fatty acid elongase (FAE) system.fatty acid elongation complex.3-ketoacyl-CoA synthase (KCS)
BnaC09g50630D	0.966939	0.939313	0.947209	0.00410674		2.65567			0.439		16.1497	64.1753	0.111	2.02367	0.983	0.205667	Fatty Acid Elongation & Wax Biosynthesis	AT5G04530	KCS19	0	Lipid metabolism.fatty acid biosynthesis.endoplasmic reticulum-localized fatty acid elongase (FAE) system.fatty acid elongation complex.3-ketoacyl-CoA synthase (KCS)
BnaA02g09050D	0.92826	0.921967	0.996416	1.92462e-05	5.455	296.85	67.9837	0.1025	9.12567	23.813	3.51933	629.15	189.213	0.330333	14.4137	37.9967	Fatty Acid Elongation & Wax Biosynthesis	AT5G55410	LTP type 3	3.71e-56
BnaC02g13060D	0.964846	0.880325	0.966792	0.00163588	1.634	196.253	24.818		3.085	4.95833	0.4005	13.1263	4.553		0.218667	2.68233	Fatty Acid Elongation & Wax Biosynthesis	AT5G55410	LTP type 3	4.27e-53
BnaA06g13650D	0.725122	0.839737	0.97002	0.0013347	1.5975	5.103	2.18967	1.109	1.15633	0.961	0.524	6.49933	1.84767	1.38467	0.596667	0.855	Fatty Acid Elongation & Wax Biosynthesis|Suberin Synthesis & Transport	AT1G19440	KCS4	0	Lipid metabolism.fatty acid biosynthesis.endoplasmic reticulum-localized fatty acid elongase (FAE) system.fatty acid elongation complex.3-ketoacyl-CoA synthase (KCS)
BnaCnng46610D	0.871236	0.819591	0.983129	0.000424558	10.5483	53.7247	15.321	1.285	2.53933	4.89533	4.93033	18.2877	8.29	0.815667	0.668	1.79233	Fatty Acid Synthesis	AT3G55290	SDRd	3.2e-178
BnaC03g31330D	0.834322	0.67312	0.8492	0.0323963	28.269	187.658	65.0897	16.1653	21.719	24.211	23.1603	133.535	121.155	22.2993	21.4043	30.2307	Fatty Acid Synthesis	AT4G01900	GLB1/PII	2.29e-118
BnaA02g00390D	0.815721	0.816931	0.959859	0.00238461	9.795	56.1577	25.7167	4.354	3.57867	8.299	0.485333	15.1513	10.416	0.228	0.327333	2.412	Fatty Acid Synthesis	AT5G10160	HAD/ HD	1.31e-145	Lipid metabolism.fatty acid biosynthesis.plastidial fatty acid synthase (ptFAS) system.hydroxyacyl-ACP dehydratase (ptHD)
BnaC02g00470D	0.868778	0.79895	0.951877	0.00341806	1.669	23.605	9.95033	0.6635	0.616	2.58867	2.837	45.2077	33.9353	1.08167	1.88533	5.70567	Fatty Acid Synthesis	AT5G10160	HAD/ HD	8.16e-145	Lipid metabolism.fatty acid biosynthesis.plastidial fatty acid synthase (ptFAS) system.hydroxyacyl-ACP dehydratase (ptHD)
BnaA10g18680D	0.854183	0.780481	0.915975	0.0102936	5.21933	88.692	38.8753	3.015	4.22467	13.3297	1.75333	75.4813	67.2537	1.54067	1.98367	10.3167	Fatty Acid Synthesis	AT5G15530	BCCP2	7.68e-130	Lipid metabolism.fatty acid biosynthesis.acetyl-CoA carboxylation.polymeric acetyl-CoA carboxylase complex.biotin carboxyl carrier subunit
BnaC09g42420D	0.818503	0.76149	0.915391	0.0104352	8.21633	66.6443	34.374	3.00633	2.97967	11.9023	2.02067	64.2223	63.134	0.796	1.57567	9.062	Fatty Acid Synthesis	AT5G15530	BCCP2	3.73e-125	Lipid metabolism.fatty acid biosynthesis.acetyl-CoA carboxylation.polymeric acetyl-CoA carboxylase complex.biotin carboxyl carrier subunit
BnaA09g03610D	0.913466	0.809174	0.875465	0.0222978	14.756	243.472	60.878	3.73833	5.578	20.3933	3.97	104.012	80.169	1.186	2.37233	11.5437	Fatty Acid Synthesis	AT5G27200	ACP5	4.38e-78	Lipid metabolism.fatty acid biosynthesis.plastidial fatty acid synthase (ptFAS) system.acyl carrier protein (ptACP)
BnaA02g24400D	0.808486	0.716021	0.868016	0.02498	22.8107	125.025	45.993	17.3217	15.1407	18.4537	10.4707	83.2117	71.307	10.6603	11.5747	14.1393	Fatty Acid Synthesis	AT5G46290	KASI	0	Lipid metabolism.fatty acid biosynthesis.plastidial fatty acid synthase (ptFAS) system.ketoacyl-ACP synthase activities.ketoacyl-ACP synthase I
BnaA10g18090D	0.805999	0.847367	0.990429	0.00013697	0.950667	39.4427	28.1303	0.722667	1.30267	7.15333	0.940667	46.6133	26.759	0.997333	1.92067	4.956	Fatty Acid Synthesis|Fatty Acid Elongation, Desaturation & Export From Plastid|Prokaryotic Galactolipid, Sulfolipid, & Phospholipid Synthesis	AT5G16230	DES3	0	Lipid metabolism.fatty acid biosynthesis.fatty acid desaturation.stearoyl-ACP desaturase
BnaA09g34250D	0.788584	0.805187	0.99115	0.000117126	10.047	55.3013	30.3063	2.55567	3.02733	12.5217	6.876	68.0693	42.6243	2.064	3.89267	10.847	Fatty Acid Synthesis|Triacylglycerol Biosynthesis	AT3G54320	WRI1	0	RNA biosynthesis.transcriptional regulation.AP2/ERF transcription factor superfamily.transcription factor (AP2)
BnaC08g25150D	0.804958	0.820487	0.997803	7.23539e-06	10.7953	69.6093	35.481	3.665	4.34733	13.595	3.61167	36.0237	19.3433	1.38133	2.13867	5.85867	Fatty Acid Synthesis|Triacylglycerol Biosynthesis	AT3G54320	WRI1	0	RNA biosynthesis.transcriptional regulation.AP2/ERF transcription factor superfamily.transcription factor (AP2)
BnaC07g10240D	0.80788	0.883078	0.961995	0.00213914	3.45067	7.356	1.70733	0.5485	0.642333	0.717333	1.27133	6.24433	1.293	0.1615	0.357667	0.567	Lipase	AT1G28580	AT1G28580	0
BnaA05g16340D	0.572554	0.808546	0.813105	0.0491307	0.4245	3.28033	3.146		0.460333	2.98	0.154333	7.39533	5.563		0.191333	1.17067	Lipase	AT1G32190	AT1G32190	0
BnaA09g24570D	0.791691	0.82931	0.983356	0.000413208	1.5075	7.803	4.479	0.143	0.406	1.59167	0.180333	8.05867	5.26967		0.305667	1.122	Lipase	AT1G32190	AT1G32190	0
BnaC05g24310D	0.811067	0.809949	0.989511	0.000164459	0.378	9.56333	5.68133	0.2835	0.256	2.43533	0.423667	10.5137	7.33933	0.188	0.360333	1.67933	Lipase	AT1G32190	AT1G32190	0
BnaC05g28910D	0.704317	0.821414	0.94567	0.00434741	0.28	4.06133	3.33833		0.327333	2.05867	0.0766667	6.55633	4.65833	0.06	0.179	0.880333	Lipase	AT1G32190	AT1G32190	0
BnaA08g29190D	0.98736	0.93279	0.985399	0.000318217		9.45133	0.398667			0.198667	0.301	22.6673	5.08333		0.910333	1.32267	Lipase	AT1G54010	GLIP23	0
BnaC06g10390D	0.953069	0.969809	0.997279	1.10949e-05		2.248	0.385			0.1425	0.0416667	7.30467	0.798333		0.082	0.180667	Lipase	AT1G54010	GLIP23	0
BnaCnng27390D	0.983943	0.874608	0.908476	0.0121815		133.398	6.30633	0.1765	1.98167	2.24533	0.560667	100.407	48.265		2.762	11.3637	Lipase	AT1G54010	GLIP23	0
BnaC02g20570D	0.972979	0.938028	0.993859	5.64549e-05		320.482	30.1337		2.83933	10.3263	0.284333	168.823	34.982		4.23033	12.8147	Lipase	AT1G71120	GLIP6	8.63e-64
BnaCnng77960D	0.967639	0.934315	0.990409	0.000137526		152.661	16.06		3.111	5.53033	0.67	98.9333	23.9687		1.46233	6.39133	Lipase	AT1G71120	GLIP6	1.44e-62
BnaCnng17040D	0.938521	0.867575	0.936216	0.00597283	8.392	106.065	15.765	0.2275	1.948	6.271	3.359	100.884	49.1623	0.743333	2.17067	11.3623	Lipase	AT1G71250	AT1G71250	0
BnaA07g29440D	0.913004	0.871937	0.972944	0.0010881	3.0315	33.1053	7.763	0.297	0.676	2.63267	2.28767	34.7267	15.685	0.280667	0.644	3.33867	Lipase	AT1G71691	AT1G71691	0
BnaCnng66890D	0.919498	0.837657	0.926419	0.00792213		38.631	10.2537	0.244	0.949333	4.10233	0.676667	29.2733	19.266	0.243333	0.881667	2.694	Lipase	AT1G71691	AT1G71691	2.07e-162
BnaA07g22220D	0.728824	0.937896	0.842704	0.0351669	1.444	2.94667	1.55333	0.27	0.221667	0.506333	0.171	3.14633	0.297333	0.259	0.195667	0.054	Lipase	AT1G74460	AT1G74460	0
BnaC07g23930D	0.989873	0.951786	0.983863	0.000388518		3.26533	0.165333					0.336			0.034	0.047	Lipase	AT3G26820	ELT3	0
BnaC01g07360D	0.8464	0.755374	0.949372	0.00377984		1.102	0.337667	0.23	0.233	0.0456667	0.167	1.30567	0.689333	0.448	0.14	0.152667	Lipase	AT4G31020	AT4G31020	0
BnaA03g01070D	0.817281	0.718893	0.945834	0.00432141		1.25767	0.792			0.357		1.265	1.243	0.0705	0.1935	0.271	Lipase	AT5G03810	AT5G03810	0
BnaAnng00800D	0.902526	0.861272	0.987036	0.000251017	3.89767	120.215	39.118		2.402	13.1717	1.07067	103.837	49.3737	0.0715	3.60833	17.9013	Lipase	AT5G03820	AT5G03820	0
BnaA10g23000D	0.850542	0.794656	0.98132	0.000520132	1.174	16.3507	8.35767		0.097	2.59	1.128	4.672	2.859	0.138667	0.1265	0.544667	Lipase	AT5G08460	AT5G08460	0
BnaCnng39210D	0.847473	0.870692	0.989908	0.000152272	2.97033	11.424	3.51667	0.822333	0.438	0.965	5.315	33.984	12.4133	0.662333	0.594333	2.987	Lipase	AT5G08460	AT5G08460	0
BnaA07g15290D	0.916242	0.814366	0.942265	0.00490383		5.18	1.608		0.134	0.427333	0.096	4.51067	3.017		0.235667	0.838	Lipase	AT5G41130	ELT5	0
BnaC06g13460D	0.950919	0.910852	0.990438	0.000136721		1.596	0.243333		0.054	0.0943333		1.13033	0.300667		0.0325	0.170667	Lipase	AT5G41130	ELT5	0
BnaC06g40540D	0.767923	0.808536	0.98098	0.000539209		1.46833	1.03133	0.1545	0.072	0.446	0.307	3.18267	1.976	0.109333	0.0965	0.558	Mitochondrial Phospholipid Synthesis|Mitochondrial Lipopolysaccharide Synthesis	AT3G10370	SDP6	0	Lipid metabolism.lipid degradation.glycerol metabolism.FAD-dependent glycerol-3-phosphate dehydrogenase
BnaC01g01820D	0.855535	0.820066	0.996484	1.85191e-05		85.9877	48.1467	0.1025	1.80133	12.0603	0.165	24.1007	14.9503	0.058	1.155	5.35433	Oxylipin Metabolism	AT4G37050	PLP4	0	Lipid metabolism.lipid degradation.phospholipase activities.phospholipase A2 activities.phospholipase A2 (pPLA2-II)
BnaC02g24210D	0.682112	0.827719	0.911016	0.0115249	2.17633	8.69133	2.334	2.48367	2.82467	3.99567	6.257	28.046	2.04567	8.93033	3.72333	3.20267	Oxylipin Metabolism	AT1G76680	OPR1	0	Enzyme classification.EC_1 oxidoreductases.EC_1.3 oxidoreductase acting on CH-CH group of donor
BnaC03g27280D	0.973869	0.990321	0.993853	5.65673e-05		0.493667			0.0645			1.932		0.041	0.0525		Oxylipin Metabolism	AT2G26560	pPLAII伪	0	Lipid metabolism.lipid degradation.phospholipase activities.phospholipase A2 activities.phospholipase A2 (pPLA2-II)
BnaC05g04300D	0.856498	0.791063	0.849422	0.0323035		1.04133	0.255333	0.318667	0.0796667	0.0935	0.113	0.589333	0.122333	0.0436667	0.084	0.252667	Oxylipin Metabolism	AT1G06250	AT1G06250	0	Lipid metabolism.lipid degradation.phospholipase activities.phospholipase A1 activities.phospholipase A1 (PC-PLA1)
BnaC08g44600D	0.804552	0.786168	0.990748	0.000128005		16.138	11.983		0.368	3.41967	0.399667	29.077	25.3067	0.777667	0.729333	3.87467	Pathway, function or subcellular location uncertain	AT1G06080	ADS1	0	Lipid metabolism.fatty acid biosynthesis.fatty acid desaturation.delta-7/delta-9 fatty acid desaturase (FAD5/ADS)
BnaC03g69220D	0.992404	0.961096	0.997464	9.63948e-06		2.69433	0.0386667		0.0636667			1.36233	0.105	0.044	0.116		Phospholipid Signaling	AT1G52570	PLDALPHA2	0	Lipid metabolism.lipid degradation.phospholipase activities.phospholipase D activities.phospholipase D (PLD-alpha)
BnaA04g20340D	0.829802	0.916573	0.962134	0.00212366	4.689	11.1917	2.36167	0.689	0.865	0.919333	2.083	13.894	1.63333	0.929667	0.587	0.562667	Sphingolipid Biosynthesis	AT2G34770	FAH1	1e-157	Lipid metabolism.sphingolipid biosynthesis.sphingolipid fatty acid 2-hydroxylase
BnaA04g20360D	0.685483	0.884612	0.838023	0.03723	1.65767	3.63033	0.920333	2.296	0.584	0.251	1.79833	8.61267	1.38433	0.814667	0.389	0.582667	Sphingolipid Biosynthesis	AT2G34770	FAH1	1e-157	Lipid metabolism.sphingolipid biosynthesis.sphingolipid fatty acid 2-hydroxylase
BnaC02g15440D	0.98895	0.771871	0.857936	0.0288397		1.086	0.06				0.255	0.969333	0.591	0.0826667		0.177	Suberin Synthesis & Transport	AT5G51950	AT5G51950	0
BnaC02g21760D	0.831905	0.945185	0.908687	0.0121264		1.18267	0.768333			0.225667		2.312	0.484			0.149667	Suberin Synthesis & Transport	AT1G73050	AT1G73050	0
BnaC03g15770D	0.724267	0.884534	0.912029	0.011268		5.97233	4.76433	0.1795	0.427667	2.86233		5.45267	2.55233		0.104667	0.491	Suberin Synthesis & Transport	AT5G51950	AT5G51950	0
BnaA03g18600D	0.742531	0.856544	0.953021	0.00325873	1.045	12.1967	6.44467	1.547	1.73533	4.92933	3.35267	46.7293	14.7643	4.69467	3.64967	7.05667	Triacylglycerol & Fatty Acid Degradation	AT2G39420	MAGL8	0	Lipid metabolism.lipid degradation.triacylglycerol lipase activities.monoacylglycerol lipase
BnaC03g22090D	0.788705	0.8038	0.992898	7.54788e-05	2.07433	50.4807	11.3763	5.42033	11.776	22.6847	1.091	25.6133	7.03567	1.94733	5.51767	9.535	Triacylglycerol & Fatty Acid Degradation	AT2G39420	MAGL8	0	Lipid metabolism.lipid degradation.triacylglycerol lipase activities.monoacylglycerol lipase
BnaC04g46320D	0.808163	0.886205	0.866324	0.0256094		11.9557	2.50733	0.734	1.36567	6.86067	0.474333	22.6623	7.259	1.32	1.08033	2.76067	Triacylglycerol & Fatty Acid Degradation	AT2G39420	MAGL8	0	Lipid metabolism.lipid degradation.triacylglycerol lipase activities.monoacylglycerol lipase
BnaC04g28680D	0.781725	0.830062	0.994254	4.94223e-05	24.1543	61.6987	22.7993	6.51	5.12133	8.75133	25.6253	87.58	34.1167	5.39633	3.08533	6.192	Triacylglycerol & Fatty Acid Degradation	AT4G14440	ECI3	4.72e-150	Lipid metabolism.lipid degradation.fatty acid degradation.auxiliary degradation activities.dodecenoyl-CoA isomerase
BnaA02g02420D	0.844133	0.948143	0.961453	0.00220011	0.786	5.54533	1.35167		0.372667	1.81133	0.554333	7.58567	0.813667	0.0555	0.174667	0.368667	Triacylglycerol & Fatty Acid Degradation	AT5G14980	MAGL14	0
BnaA07g17190D	0.801215	0.843524	0.988034	0.000213905	0.4835	3.97667	2.38933			1.07967	0.175	7.124	4.31333		0.128	0.957333	Triacylglycerol & Fatty Acid Degradation|Oxylipin Metabolism	AT3G57140	SDP1-LIKE	0	Lipid metabolism.lipid degradation.triacylglycerol lipase activities.diacyl-/triacylglycerol lipase activities.lipase (Patatin/SDP)
BnaA07g10770D	0.952795	0.945099	0.991722	0.000102494	24.371	184.451	12.6087	0.457	2.05667	4.04133	7.535	136.777	20.213	0.747667	2.76967	6.28067	Triacylglycerol Biosynthesis	AT1G21970	LEC1	2.59e-117	RNA biosynthesis.transcriptional regulation.NF-Y transcription factor complex.component NF-YB
BnaAnng04140D	0.861114	0.917943	0.967479	0.00156925	2.7885	8.70833	2.41233	0.1605	0.204	0.482	2.16233	28.9033	7.323	0.150667	0.579	1.64367	Triacylglycerol Biosynthesis	AT1G21970	LEC1	9.69e-116	RNA biosynthesis.transcriptional regulation.NF-Y transcription factor complex.component NF-YB
BnaC07g14150D	0.944479	0.946678	0.993975	5.434e-05	30.1877	221.185	20.645	0.846	2.75033	6.973	8.617	157.317	22.1133	0.945333	3.36133	6.90533	Triacylglycerol Biosynthesis	AT1G21970	LEC1	4.87e-119	RNA biosynthesis.transcriptional regulation.NF-Y transcription factor complex.component NF-YB
BnaC05g50460D	0.8156	0.939585	0.814407	0.0484708	1.6505	1.99567			0.105	0.0845	0.343667	1.92667	0.110333		0.128		Triacylglycerol Biosynthesis	AT1G28300	LEC2	2.06e-161	RNA biosynthesis.transcriptional regulation.B3 transcription factor superfamily.transcription factor (LAV-ABI3)
BnaA07g27740D	1	0.950984	0.969568	0.00137503		1.265						1.575				0.386	Triacylglycerol Biosynthesis	AT1G69180	CRC	1.87e-108	RNA biosynthesis.transcriptional regulation.C2C2 transcription factor superfamily.transcription factor (YABBY)
BnaC03g72510D	0.815922	0.819975	0.991689	0.000103323		2.54567	1.81067			0.532333	0.122	2.96033	1.75667		0.194	0.592	Triacylglycerol Biosynthesis	AT2G40220	ABI4	1.37e-135	RNA biosynthesis.transcriptional regulation.AP2/ERF transcription factor superfamily.transcription factor (DREB)
BnaA06g32660D	0.818822	0.775849	0.968591	0.00146429	1.20333	9.333	4.985	0.0705	0.1595	2.03633	0.833	11.4587	9.07967	0.203667	0.314333	2.41167	Triacylglycerol Biosynthesis	AT3G26790	FUS3	8.18e-151	RNA biosynthesis.transcriptional regulation.B3 transcription factor superfamily.transcription factor (LAV-ABI3)
BnaC07g48930D	0.748124	0.805556	0.987227	0.000243676	1.2125	6.716	4.933		0.2315	2.081	0.493	6.68367	4.655	0.176333	0.0963333	1.07733	Triacylglycerol Biosynthesis	AT3G26790	FUS3	6.37e-150	RNA biosynthesis.transcriptional regulation.B3 transcription factor superfamily.transcription factor (LAV-ABI3)
BnaA03g14390D	0.832688	0.897622	0.969347	0.00139499	0.732	19.971	42.09	0.4675	0.706	13.3343	0.515	7.82533	30.664	0.792	0.652	5.91233	Eukaryotic Galactolipid & Sulfolipid Synthesis	AT2G31360	ADS2	0	Lipid metabolism.fatty acid biosynthesis.fatty acid desaturation.delta-7/delta-9 fatty acid desaturase (FAD5/ADS)
BnaC03g17450D	0.837433	0.863776	0.995567	2.94328e-05	3.83167	6.50733	36.7283	3.89967	4.13667	11.4787	1.80567	3.88667	22.4673	1.90567	2.636	5.069	Eukaryotic Galactolipid & Sulfolipid Synthesis	AT2G31360	ADS2	0	Lipid metabolism.fatty acid biosynthesis.fatty acid desaturation.delta-7/delta-9 fatty acid desaturase (FAD5/ADS)
BnaA03g48810D	0.844861	0.770401	0.826376	0.0426008		1.513	5.072		0.302333	2.119	0.2215	0.765667	1.02367			0.188	Eukaryotic Phospholipid Synthesis & Editing	AT4G27780	ACBP2	5.26e-116
BnaC06g14710D	0.841514	0.981681	0.89088	0.0172111		0.1175	0.436			0.228			3.35167			0.307	Eukaryotic Phospholipid Synthesis & Editing	AT3G05420	ACBP4	5.78e-47
BnaA04g22070D	0.668087	0.895726	0.850147	0.0320015	63.388	308.362	476.336	145.395	129.152	144.212	10.0257	24.452	296.19	39.835	31.639	48.4727	Fatty Acid Elongation & Wax Biosynthesis	AT2G38530	LP/LTP2	7.54e-58
BnaA09g32110D	0.871008	0.839808	0.942395	0.00488195		3.82067	19.4787	1.92967	1.82967	4.983	1.386	2.337	11.517	3.57367	0.536333	1.39167	Fatty Acid Elongation & Wax Biosynthesis	AT3G51600	LTP5	1.73e-72
BnaAnng14390D	0.918922	0.936558	0.996519	1.81537e-05			13.721		0.051	5.51133			0.234333			0.0743333	Fatty Acid Elongation & Wax Biosynthesis	AT3G56700	AlcFAR6	0	Cell wall organisation.cutin and suberin.cuticular lipid formation.acyl-reduction pathway.acyl CoA reductase
BnaC08g27570D	0.935137	0.96111	0.986766	0.000261562			6.043		0.0345	1.92533			2.22167		0.065	0.367	Fatty Acid Elongation & Wax Biosynthesis	AT3G56700	AlcFAR6	0	Cell wall organisation.cutin and suberin.cuticular lipid formation.acyl-reduction pathway.acyl CoA reductase
BnaA01g14970D	0.868374	0.879231	0.970505	0.0012921	0.8465	3.646	13.883	0.055	0.185	4.40433	0.601	2.97133	8.11467	0.129667	0.0786667	1.11933	Fatty Acid Elongation & Wax Biosynthesis	AT4G25750	WBC4/ABCG4	0	Solute transport.primary active transport.ABC superfamily.ABC2 family.subfamily ABCG transporter
BnaC01g17660D	0.861089	0.809361	0.851664	0.0313734	0.559	1.94233	7.386	0.055	0.089	2.48467	0.271333	3.063	4.22333	0.117	0.0746667	0.499667	Fatty Acid Elongation & Wax Biosynthesis	AT4G25750	WBC4/ABCG4	0	Solute transport.primary active transport.ABC superfamily.ABC2 family.subfamily ABCG transporter
BnaA03g48580D	0.709955	0.802629	0.953055	0.00325401		2.51333	2.60833			1.26933	0.0415	4.118	4.95833		0.071	0.662667	Fatty Acid Elongation & Wax Biosynthesis	AT4G27420	WBC9/ABCG9	0	Solute transport.primary active transport.ABC superfamily.ABC2 family.subfamily ABCG transporter
BnaA08g11130D	0.870152	0.931658	0.97941	0.000631582	0.313	82.4917	236.326	0.149	1.656	68.8227	0.378333	46.4017	243.576	0.0656667	1.353	35.0343	Fatty Acid Elongation & Wax Biosynthesis	AT4G34520	KCS18/FAE1	0	Lipid metabolism.fatty acid biosynthesis.endoplasmic reticulum-localized fatty acid elongase (FAE) system.fatty acid elongation complex.3-ketoacyl-CoA synthase (KCS)
BnaC03g65980D	0.855214	0.937466	0.961402	0.00220601		285.121	700.251	0.4725	5.65267	215.688	0.45	81.041	503.175	0.292	2.45667	73.0877	Fatty Acid Elongation & Wax Biosynthesis	AT4G34520	KCS18/FAE1	0	Lipid metabolism.fatty acid biosynthesis.endoplasmic reticulum-localized fatty acid elongase (FAE) system.fatty acid elongation complex.3-ketoacyl-CoA synthase (KCS)
BnaC02g32190D	0.939204	0.807082	0.949536	0.00375567		0.053	2.05167		0.07	0.500667	0.101333	0.170333	0.828333	0.072		0.455333	Fatty Acid Elongation & Wax Biosynthesis	AT5G16350	AT5G16350	0	Cell wall organisation.cutin and suberin.cuticular lipid formation.acyl-reduction pathway.wax ester synthase and diacylglycerol acyltransferase
BnaA02g09070D	0.739019	0.949072	0.960469	0.00231315	1.0675	0.845333	4.81733	1.133	0.968667	2.27167	0.0513333	1.268	11.0823			1.50267	Fatty Acid Elongation & Wax Biosynthesis	AT5G55370	AT2	0	Lipid metabolism.phytosterol biosynthesis.phytosterol conjugation.phytosterol esterification.acyl-CoA:cholesterol acyltransferase
BnaA03g11440D	0.745999	0.918577	0.847488	0.0331162		2.50667	2.94933			1.239		1.02467	3.81467			0.528333	Fatty Acid Elongation & Wax Biosynthesis	AT5G55370	AT2	1.24e-120	Lipid metabolism.phytosterol biosynthesis.phytosterol conjugation.phytosterol esterification.acyl-CoA:cholesterol acyltransferase
BnaC02g13080D	0.776682	0.952458	0.903613	0.0134881		1.02	2.31433	0.1355	0.223333	1.20533		0.308667	4.326			0.719667	Fatty Acid Elongation & Wax Biosynthesis	AT5G55370	AT2	0	Lipid metabolism.phytosterol biosynthesis.phytosterol conjugation.phytosterol esterification.acyl-CoA:cholesterol acyltransferase
BnaA03g11420D	0.813527	0.937627	0.935105	0.00618031	1.317	7.893	15.1157			4.88333	0.353333	11.9177	61.865	0.1185	0.438667	6.46533	Fatty Acid Elongation & Wax Biosynthesis	AT5G55410	LTP type 3	9.31e-55
BnaC02g42910D	0.834778	0.785032	0.933512	0.00648393	12.752	111.448	243.617	4.428	4.518	68.109	9.01067	149.379	184.799	5.459	5.445	29.3347	Fatty Acid Elongation & Wax Biosynthesis	AT5G64080	XYP1	2.69e-75	Cell wall organisation.cell wall proteins.hydroxyproline-rich glycoprotein activities.arabinogalactan-protein (AGP) activities.xylogen-type AGP (XYP/XYLP)
BnaA07g08720D	0.829375	0.906528	0.973262	0.00106283	2.488	30.5473	66.8343	0.505	0.664667	22.813	0.3545	17.7967	56.9947	0.289	0.598667	7.59833	Fatty Acid Elongation & Wax Biosynthesis|Suberin Synthesis & Transport	AT1G27950	LTPG1	1.76e-63	Cell wall organisation.cutin and suberin.export.cuticular lipid transfer accessory factor (LTPG)
BnaC07g11810D	0.88546	0.940318	0.993531	6.26283e-05	4.69033	32.6547	213.044	18.1747	12.5957	53.8953	1.254	13.8983	109.12	1.419	2.06267	13.9287	Fatty Acid Elongation & Wax Biosynthesis|Suberin Synthesis & Transport	AT1G27950	LTPG1	5.67e-104	Cell wall organisation.cutin and suberin.export.cuticular lipid transfer accessory factor (LTPG)
BnaA09g10000D	0.943758	0.980313	0.982755	0.000443538			6.93433			1.95			6.39333			0.629333	Fatty Acid Synthesis	AT3G55290	SDRd	2.18e-176
BnaC09g10050D	0.945563	0.983359	0.98159	0.000505289			10.0667			2.74			5.71667			0.475667	Fatty Acid Synthesis	AT3G55290	SDRd	5.17e-176
BnaC09g03000D	0.700634	0.849173	0.968344	0.00148728	2.20533	18.5397	23.6123	2.72633	2.619	9.25333	0.500667	14.5727	28.8817	0.308	0.715	5.68433	Fatty Acid Synthesis	AT5G27200	ACP5	4.79e-55	Lipid metabolism.fatty acid biosynthesis.plastidial fatty acid synthase (ptFAS) system.acyl carrier protein (ptACP)
BnaC06g22680D	0.700081	0.847659	0.894877	0.0159955	3.006	17.1667	23.0873	3.03267	2.915	8.50133	3.408	9.48833	31.8973	2.94233	1.93867	6.519	Fatty Acid Synthesis|Fatty Acid Elongation, Desaturation & Export From Plastid	AT1G74960	KASII	0	Lipid metabolism.fatty acid biosynthesis.plastidial fatty acid synthase (ptFAS) system.ketoacyl-ACP synthase activities.ketoacyl-ACP synthase II
BnaA03g20420D	0.863561	0.889113	0.986609	0.000267779	27.2403	295.018	914.45	19.145	29.6193	252.812	39.632	182.159	820.265	54.7037	29.721	148.569	Fatty Acid Synthesis|Fatty Acid Elongation, Desaturation & Export From Plastid|Prokaryotic Galactolipid, Sulfolipid, & Phospholipid Synthesis	AT2G43710	FAB2	0	Lipid metabolism.fatty acid biosynthesis.fatty acid desaturation.stearoyl-ACP desaturase
BnaA05g03490D	0.807	0.813705	0.984434	0.000361571	11.872	67.5897	146.198	8.64333	9.98033	42.996	14.1747	45.391	119.922	15.7023	11.5117	24.925	Fatty Acid Synthesis|Fatty Acid Elongation, Desaturation & Export From Plastid|Prokaryotic Galactolipid, Sulfolipid, & Phospholipid Synthesis	AT2G43710	FAB2	0	Lipid metabolism.fatty acid biosynthesis.fatty acid desaturation.stearoyl-ACP desaturase
BnaC03g24420D	0.865361	0.907671	0.988217	0.000207456	21.031	234.617	682.281	14.3647	15.231	174.066	14.0213	128.354	595.158	17.4763	15.7567	99.143	Fatty Acid Synthesis|Fatty Acid Elongation, Desaturation & Export From Plastid|Prokaryotic Galactolipid, Sulfolipid, & Phospholipid Synthesis	AT2G43710	FAB2	0	Lipid metabolism.fatty acid biosynthesis.fatty acid desaturation.stearoyl-ACP desaturase
BnaC04g03030D	0.85277	0.851583	0.987417	0.000236489	12.3203	96.838	284.78	7.33833	10.4987	82.6453	19.1073	65.7793	224.784	23.101	13.3993	45.4213	Fatty Acid Synthesis|Fatty Acid Elongation, Desaturation & Export From Plastid|Prokaryotic Galactolipid, Sulfolipid, & Phospholipid Synthesis	AT2G43710	FAB2	0	Lipid metabolism.fatty acid biosynthesis.fatty acid desaturation.stearoyl-ACP desaturase
BnaA08g22630D	0.827052	0.936686	0.942164	0.00492079		8.61867	20.2597	0.547	0.607	7.74667	0.176333	3.44867	31.398	0.200667	0.120333	5.99367	Lipase	AT1G18460	AT1G18460	0
BnaC08g17990D	0.824215	0.940054	0.937416	0.00575254	0.291	17.092	42.7223	0.6355	1.09867	18.4327	0.294	7.31267	80.6117	0.143333	0.549667	15.862	Lipase	AT1G18460	AT1G18460	0
BnaC06g06810D	0.932304	0.960656	0.990709	0.000129083	1.098	44.9657	686.198	2.33933	2.60167	181.26	1.52767	1.83867	411.627	7.198	9.59367	60.8167	Lipase	AT1G54000	GLIP22	0
BnaA06g01410D	0.906949	0.816746	0.932925	0.0065977	7.574	71.9317	456.328	30.8833	37.2027	64.718	35.417	18.5193	551.291	166.094	163.235	121.867	Lipase	AT1G54020	AT1G54020	4.71e-72
BnaA09g42790D	0.858481	0.731391	0.949344	0.00378407	2.34267	3.49233	17.421	0.799	0.502	5.191	0.151333	0.229	1.01833	0.315	0.134333	0.538	Lipase	AT2G22170	PLAT2	5.58e-121
BnaC04g35970D	0.829957	0.796671	0.86291	0.0269022	0.6985	2.55367	6.98667	0.191	0.208	2.289		0.212333	0.711	0.262667	0.1325	0.115333	Lipase	AT2G23540	AT2G23540	0
BnaC03g20070D	0.847761	0.939654	0.886136	0.0187095			0.067			0.051			1.002	0.052		0.250333	Lipase	AT2G36325	AT2G36325	3.94e-180
BnaAnng22470D	0.94022	0.905796	0.940328	0.00523484		1.26367	53.172		0.119	14.5103	0.824	11.1033	36.6567	0.0703333	0.339667	4.92867	Lipase	AT3G09930	AT3G09930	0
BnaC05g43060D	0.913904	1	0.920772	0.00916703		0.1025	3.529			1.41667			0.119333				Lipase	AT3G09930	AT3G09930	0
BnaC02g03000D	0.845829	0.753688	0.881443	0.0202505		0.295	1.55433	0.2405	0.293333	0.369333		0.0893333	0.194333	0.0815		0.0685	Lipase	AT5G03610	AT5G03610	0
BnaA03g55510D	0.910904	0.961527	0.980946	0.000541098	3.24467	22.7633	309.744	2.0055	1.99067	107.981	0.389	4.53633	161.951	0.574667	0.929333	24.724	Lipase	AT5G62200	ATS3B	2.14e-76
BnaC03g02910D	0.899905	0.910513	0.98062	0.000559718		28.4543	224.702	1.835	2.232	79.9367	11.264	31.269	228.145	9.44267	5.913	44.1917	Lipase	AT5G62200	ATS3B	3.8e-74
BnaA01g00820D	0.910585	0.963764	0.961956	0.00214347		0.802333	27.1483	0.04	0.233333	11.0617	0.163667	0.404667	14.157	0.0513333		1.94533	Oxylipin Metabolism	AT4G37060	PLP5	0	Lipid metabolism.lipid degradation.phospholipase activities.phospholipase A2 activities.phospholipase A2 (pPLA2-II)
BnaA04g00580D	0.887996	0.878835	0.975469	0.000895284	0.1435	8.90933	32.122	0.1195	0.163667	8.653	0.124	7.46067	17.3087	0.0703333	0.244	2.587	Oxylipin Metabolism	AT3G61680	PLIP1	0	Lipid metabolism.lipid degradation.phospholipase activities.phospholipase A1 activities.phosphatidylglycerol lipase (PLIP1)
BnaC01g01830D	0.89015	0.959399	0.932516	0.00667755		1.27967	25.8343	0.3045	0.200667	12.4047	0.0733333	0.468	6.95467	0.0295		0.841	Oxylipin Metabolism	AT4G37060	PLP5	0	Lipid metabolism.lipid degradation.phospholipase activities.phospholipase A2 activities.phospholipase A2 (pPLA2-II)
BnaC04g21650D	0.872408	0.877187	0.985566	0.000310992		12.373	37.6303	0.15	0.409	11.0747	0.0693333	13.5063	32.2713	0.082	0.499333	5.65967	Oxylipin Metabolism	AT3G61680	PLIP1	0	Lipid metabolism.lipid degradation.phospholipase activities.phospholipase A1 activities.phosphatidylglycerol lipase (PLIP1)
BnaA07g06510D	0.847257	0.737814	0.952631	0.00331257		0.94	3.58467	0.298333	0.249667	1.24967	0.170667	0.748333	2.10767	0.828	0.301333	0.714667	Pathway, function or subcellular location uncertain	AT3G23530	AT3G23530	0
BnaA10g03830D	0.872232	0.871157	0.980543	0.000564197		0.192333	0.770667			0.3	0.13	0.202	1.03433	0.037		0.297333	Phospholipid Signaling	AT1G05630	At5PTase13	0	Multi-process regulation.phosphoinositide lipid regulatory system.inositol polyphosphate 5-phosphatase activities.type-II inositol-polyphosphate 5-phosphatase
BnaA09g49270D	0.907796	0.937713	0.980951	0.000540858		10.3187	67.0787	0.0865		20.5193	2.10533	7.239	54.4813	0.194333	0.2925	7.13633	positive oil Biosynthesis through photosynthetic efficiency	AT1G07645	DSI-1VOC	1.1e-94
BnaC05g05340D	0.955443	0.84064	0.865906	0.0257663			4.345			0.968			0.3125			0.249	positive oil Biosynthesis through photosynthetic efficiency	AT1G07645	DSI-1VOC	2.33e-90
BnaCnng38880D	0.895113	0.93583	0.987365	0.000238452		13.8257	55.934	0.24		15.268	0.951333	15.4343	95.925	0.371667	0.809333	13.211	positive oil Biosynthesis through photosynthetic efficiency	AT1G07645	DSI-1VOC	1.16e-95
BnaA03g57540D	0.890205	0.880782	0.983683	0.000397211		0.841	2.64433			0.610667	0.057	0.3085	1.44133			0.493667	Prokaryotic Galactolipid, Sulfolipid, & Phospholipid Synthesis	AT3G15850	FAD5/ADS3	0	Lipid metabolism.fatty acid biosynthesis.fatty acid desaturation.delta-7/delta-9 fatty acid desaturase (FAD5/ADS)
BnaA08g20530D	0.761914	0.981151	0.920397	0.00925279	0.745333	1.57267	6.52567	0.759667	1.1	3.59067		0.031	3.10533			0.261667	Triacylglycerol & Fatty Acid Degradation	AT1G23330	AT1G23330	0
BnaC08g06280D	0.914047	0.961378	0.974005	0.00100483		0.338	11.9457	0.0465	0.143	4.60633		0.158667	8.98967	0.067	0.071	1.43933	Triacylglycerol & Fatty Acid Degradation	AT1G23330	AT1G23330	0
BnaA04g29600D	0.721171	0.851306	0.947856	0.0040076	0.8255	7.23833	9.22667	0.7435	0.783	3.273	0.244667	7.13367	15.932	1.00367	0.633333	2.82967	Triacylglycerol & Fatty Acid Degradation	AT2G47630	MAGL9	0	Lipid metabolism.lipid degradation.triacylglycerol lipase activities.monoacylglycerol lipase
BnaC05g39290D	0.812474	0.903696	0.957185	0.00271047	7.544	24.347	78.27	3.86567	5.82933	31.8023	10.8353	10.634	81.335	2.24933	1.65033	13.7953	Triacylglycerol & Fatty Acid Degradation|Oxylipin Metabolism	AT3G14360	OBL1	0	Lipid metabolism.lipid degradation.triacylglycerol lipase activities.diacyl-/triacylglycerol lipase activities.lipase (OBL)
BnaC08g03140D	0.765951	0.87721	0.945349	0.00439856	3.5965	60.7467	76.8763	2.206	1.91	21.505	3.29867	58.8397	135.573	1.506	2.03833	17.5523	Triacylglycerol Biosynthesis	AT1G48990	AT1G48990	3.61e-51	Lipid metabolism.lipid bodies-associated activities.oleosin structural protein
BnaA03g34830D	0.923242	0.964783	0.989286	0.000171581		13.1073	100.339		0.292	25.1097		3.54567	56.684		0.1305	6.305	Triacylglycerol Biosynthesis	AT3G18570	AT3G18570	5.81e-82	Lipid metabolism.lipid bodies-associated activities.oleosin structural protein
BnaA05g21590D	0.925831	0.964053	0.983408	0.000410679	2.3545	3.51	80.7917		0.4045	23.692	0.345	1.00067	23.9573		0.203	2.75733	Triacylglycerol Biosynthesis	AT3G18570	AT3G18570	7.58e-84	Lipid metabolism.lipid bodies-associated activities.oleosin structural protein
BnaC03g40520D	0.921519	0.963888	0.989272	0.000172018		11.0907	89.4857			24.024	0.149	2.10433	50.7913			6.91767	Triacylglycerol Biosynthesis	AT3G18570	AT3G18570	2.53e-82	Lipid metabolism.lipid bodies-associated activities.oleosin structural protein
BnaC05g34600D	0.923641	0.959356	0.962902	0.00203888		2.139	42.0237		0.309333	13.596	0.61	1.01133	16.5807	0.251	0.2455	1.25167	Triacylglycerol Biosynthesis	AT3G18570	AT3G18570	2.24e-84	Lipid metabolism.lipid bodies-associated activities.oleosin structural protein
BnaCnng27900D	0.794918	0.879589	0.958339	0.00256734		1.883	2.79433		0.0756667	0.906667		2.11933	5.14767		0.2415	0.738333	Triacylglycerol Biosynthesis	AT2G40220	ABI4	1.72e-121	RNA biosynthesis.transcriptional regulation.AP2/ERF transcription factor superfamily.transcription factor (DREB)
BnaCnng04010D	0.809229	0.780548	0.952753	0.00329567	3.18933	21.4247	40.483	0.106	0.673	13.222	2.239	53.7763	65.4083	0.19	1.64833	13.9163	Triacylglycerol Biosynthesis	AT3G44460	bZIP67/DPBF2	0	RNA biosynthesis.transcriptional regulation.bZIP transcription factor superfamily.transcription factor (bZIP)
BnaA03g37510D	0.794124	0.846011	0.985093	0.000331681		16.7223	24.908	0.0385	0.396333	8.48267	0.123	18.8937	32.7107	0.059	0.494	5.61567	Triacylglycerol Biosynthesis	AT3G24650	ABI3	0	RNA biosynthesis.transcriptional regulation.B3 transcription factor superfamily.transcription factor (LAV-ABI3)
BnaC03g44820D	0.775208	0.867802	0.956977	0.00273663		19.9067	26.9333		0.491	9.87433	0.202333	14.6873	32.4053	0.0363333	0.567333	5.92633	Triacylglycerol Biosynthesis	AT3G24650	ABI3	0	RNA biosynthesis.transcriptional regulation.B3 transcription factor superfamily.transcription factor (LAV-ABI3)
BnaA01g14480D	0.926153	0.957421	0.990763	0.000127582	2.1795	155.942	1528.66	1.121	6.139	399.052	1.84533	115.506	1438.95	0.560333	5.31933	183.117	Triacylglycerol Biosynthesis	AT4G25140	OLE1	7.22e-100	Lipid metabolism.lipid bodies-associated activities.oleosin structural protein
BnaA03g47170D	0.925886	0.972833	0.983222	0.000419874	1.4755	159.915	2440.36	1.896	5.72733	735.315	0.846667	25.5357	1919.29	1.09433	4.01633	229.214	Triacylglycerol Biosynthesis	AT4G25140	OLE1	1.27e-95	Lipid metabolism.lipid bodies-associated activities.oleosin structural protein
BnaA08g14540D	0.886791	0.944696	0.981212	0.000526151	4.53967	1251.14	4459.38	3.36333	25.2267	1239.94	5.00433	419.375	3344.87	1.99567	22.0433	476.501	Triacylglycerol Biosynthesis	AT4G25140	OLE1	8.75e-100	Lipid metabolism.lipid bodies-associated activities.oleosin structural protein
BnaC01g17050D	0.913818	0.961565	0.986471	0.000273302	1.44733	184.685	1234.75	1.80233	5.17433	338.956	1.44967	74.9773	1152.36	0.469333	4.43233	140.124	Triacylglycerol Biosynthesis	AT4G25140	OLE1	1.85e-103	Lipid metabolism.lipid bodies-associated activities.oleosin structural protein
BnaC07g39370D	0.917373	0.961071	0.986006	0.000292364	1.49567	275.64	2392.69	2.225	6.32333	702.821	1.14333	75.4287	1264.82	0.717667	3.79267	165.112	Triacylglycerol Biosynthesis	AT4G25140	OLE1	3.21e-95	Lipid metabolism.lipid bodies-associated activities.oleosin structural protein
BnaC08g11970D	0.871078	0.924018	0.975879	0.000865729	3.755	350.708	1254.96	5.27133	11.494	437.735	1.37867	20.537	207.195	0.769667	8.46933	47.5603	Triacylglycerol Biosynthesis	AT4G25140	OLE1	6.89e-95	Lipid metabolism.lipid bodies-associated activities.oleosin structural protein
BnaA07g14960D	0.923533	0.923121	0.96469	0.0018482		15.8507	187.243		0.551667	55.1867	0.176	9.69567	39.3673		0.254667	5.00633	Triacylglycerol Biosynthesis	AT5G40420	OLE2	1.84e-107	Lipid metabolism.lipid bodies-associated activities.oleosin structural protein
BnaC04g32530D	0.941749	0.97151	0.991985	9.60997e-05		102.327	2609.1	1.55667	5.499	650.524	0.686333	24.4963	1532.4	0.513667	3.69033	188.907	Triacylglycerol Biosynthesis	AT5G40420	OLE2	2.78e-84	Lipid metabolism.lipid bodies-associated activities.oleosin structural protein
BnaC06g12930D	0.886168	0.952329	0.975572	0.000887827		145.741	535.997	1.41667	3.12767	154.782	0.4445	29.8397	369.43	0.335	1.778	55.6577	Triacylglycerol Biosynthesis	AT5G40420	OLE2	3.93e-108	Lipid metabolism.lipid bodies-associated activities.oleosin structural protein
BnaA02g29000D	0.913305	0.969442	0.979394	0.000632537	3.1205	396.156	3253.48	5.617	11.3347	994.077	2.13333	91.609	2433.72	4.05633	7.158	266.894	Triacylglycerol Biosynthesis	AT3G27660	OLE3	2.25e-88	Lipid metabolism.lipid bodies-associated activities.oleosin structural protein
BnaA09g02110D	0.929168	0.972897	0.985903	0.000296671	2.60267	319.005	4663.76	3.98467	10.7427	1315.38	2.13867	56.9457	3584.01	2.51867	8.37467	415.704	Triacylglycerol Biosynthesis	AT3G27660	OLE3	1.46e-89	Lipid metabolism.lipid bodies-associated activities.oleosin structural protein
BnaC02g37030D	0.932375	0.957511	0.989855	0.000153869		172.719	2169.27	1.9205	8.509	550.336	1.33333	115.457	1304.37	1.53767	4.19933	154.58	Triacylglycerol Biosynthesis	AT3G27660	OLE3	2.07e-91	Lipid metabolism.lipid bodies-associated activities.oleosin structural protein
BnaA01g15860D	0.926168	0.965647	0.984272	0.000369104		27.05	505.987	0.5355	1.31833	157.887	0.457667	11.8487	389.529	0.261	1.14433	53.195	Triacylglycerol Biosynthesis	AT4G26740	CLO1	8.93e-176	Lipid metabolism.lipid bodies-associated activities.caleosin lipid body surface protein (CLO/PXG)
BnaC01g18950D	0.932716	0.966354	0.990453	0.000136297	0.569	46.829	943.9	0.5585	1.80033	267.791	0.36	5.70367	330.728	0.252	0.808333	48.514	Triacylglycerol Biosynthesis	AT4G26740	CLO1	9.25e-174	Lipid metabolism.lipid bodies-associated activities.caleosin lipid body surface protein (CLO/PXG)
BnaC08g12280D	0.934273	0.969839	0.988248	0.000206349		4.59033	182.827	0.586	0.31	54.597	0.05	0.223333	125.255	0.096	0.31	18.21	Triacylglycerol Biosynthesis	AT4G26740	CLO1	2.41e-178	Lipid metabolism.lipid bodies-associated activities.caleosin lipid body surface protein (CLO/PXG)
BnaA10g05760D	0.927218	0.959853	0.989407	0.000167734	1.4885	91.457	1065.9	0.6235	1.93567	292.386	2.602	28.7823	505.863	0.745333	2.28733	67.1263	Triacylglycerol Biosynthesis	AT5G51210	OLEO3	1.31e-73	Lipid metabolism.lipid bodies-associated activities.oleosin structural protein
BnaC09g27370D	0.938809	0.974576	0.98907	0.000178554		19.93	551.565	0.2675	0.939	147.617	0.3025	1.256	298.708	0.1295	0.407667	35.8757	Triacylglycerol Biosynthesis	AT5G51210	OLEO3	1.91e-74	Lipid metabolism.lipid bodies-associated activities.oleosin structural protein
BnaA02g11570D	0.937797	0.972543	0.983497	0.000406287		0.196	89.066	0.077	0.139333	27.2883	0.1205	0.2195	62.1553	0.0676667	0.127667	7.99767	Triacylglycerol Biosynthesis	AT5G50700	HSD1	0	Lipid metabolism.lipid bodies-associated activities.steroleosin dehydrogenase (HSD/SLO)
BnaA03g23490D	0.931767	0.970238	0.982447	0.000459449		0.1195	51.4627	0.0605	0.158	17.2193			12.73			1.89433	Triacylglycerol Biosynthesis	AT5G50700	HSD1	0	Lipid metabolism.lipid bodies-associated activities.steroleosin dehydrogenase (HSD/SLO)
BnaC03g27860D	0.920208	0.938211	0.985036	0.000334187		0.0495	51.753	0.489667	0.203	19.9053	0.0565		9.56433	0.27	0.429333	2.199	Triacylglycerol Biosynthesis	AT5G50700	HSD1	0	Lipid metabolism.lipid bodies-associated activities.steroleosin dehydrogenase (HSD/SLO)
BnaCnng57830D	0.935562	0.949995	0.987238	0.000243281		0.146667	43.834		0.1445	13.8317	0.201	0.324333	9.679	0.118667	0.088	1.688	Triacylglycerol Biosynthesis	AT5G50700	HSD1	0	Lipid metabolism.lipid bodies-associated activities.steroleosin dehydrogenase (HSD/SLO)
BnaC07g33280D	0.822231	0.839485	0.997418	9.99137e-06		1.05167	1.71533			0.473		1.87267	3.495			0.932333	Triacylglycerol Biosynthesis	AT3G47350	HSD2	5.83e-171	Lipid metabolism.lipid bodies-associated activities.steroleosin dehydrogenase (HSD/SLO)
BnaA03g24220D	0.929551	0.970305	0.983162	0.000422883		1.48033	62.3127	0.411333	0.161	19.8967	0.122	0.117	29.3847	0.0335	0.0753333	4.015	Triacylglycerol Biosynthesis	AT4G10020	HSD5	0	Lipid metabolism.lipid bodies-associated activities.steroleosin dehydrogenase (HSD/SLO)
BnaC03g28790D	0.928912	0.975567	0.978515	0.000687433		1.619	60.5667	0.359667	0.101333	19.4477	0.069	0.0786667	22.4707	0.0365		2.561	Triacylglycerol Biosynthesis	AT4G10020	HSD5	0	Lipid metabolism.lipid bodies-associated activities.steroleosin dehydrogenase (HSD/SLO)
BnaA02g11550D	0.899403	0.948697	0.985191	0.000327353		11.1787	59.8127		0.413	18.4933	0.143333	3.87733	42.489	0.0965	0.171	6.611	Triacylglycerol Biosynthesis	AT5G50770	HSD6	0	Lipid metabolism.lipid bodies-associated activities.steroleosin dehydrogenase (HSD/SLO)
BnaC02g16030D	0.878765	0.940128	0.964	0.00192064		0.514667	5.55833			2.85467		0.599667	12.5367		0.106	3.04733	Triacylglycerol Biosynthesis	AT5G50770	HSD6	2.99e-169	Lipid metabolism.lipid bodies-associated activities.steroleosin dehydrogenase (HSD/SLO)
BnaA10g09480D	0.934792	0.969513	0.987337	0.000239498		0.510333	25.6177			7.842		0.130333	49.3027		0.0885	7.29667	Triacylglycerol Biosynthesis	AT5G55240	PXG2	7.13e-167	Lipid metabolism.lipid bodies-associated activities.caleosin lipid body surface protein (CLO/PXG)
BnaC09g31660D	0.93181	0.967511	0.989428	0.000167057		0.728667	26.347		0.209667	8.04467			30.5403	0.0975		4.86367	Triacylglycerol Biosynthesis	AT5G55240	PXG2	2.47e-162	Lipid metabolism.lipid bodies-associated activities.caleosin lipid body surface protein (CLO/PXG)
BnaA03g13590D	0.868884	0.852012	0.959345	0.00244563	4.87333	15.5157	121.752	14.3793	9.21067	35.8387	11.724	7.13167	65.2567	13.443	7.21433	8.773	Triacylglycerol Biosynthesis|Eukaryotic Phospholipid Synthesis & Editing	AT2G29980	FAD3	0	Lipid metabolism.fatty acid biosynthesis.fatty acid desaturation.omega-3/omega-6 fatty acid desaturase (FAD2/3/6-8)
BnaA04g17150D	0.853307	0.909585	0.984302	0.00036769	10.4337	85.332	389.742	39.9707	32.0817	118.044	8.09967	44.0837	350.123	36.5833	19.695	49.8203	Triacylglycerol Biosynthesis|Eukaryotic Phospholipid Synthesis & Editing	AT2G29980	FAD3	0	Lipid metabolism.fatty acid biosynthesis.fatty acid desaturation.omega-3/omega-6 fatty acid desaturase (FAD2/3/6-8)
BnaC04g40760D	0.827535	0.907709	0.969108	0.00141671	5.71033	106.557	328.896	36.9543	29.6873	104.705	8.60567	41.0563	297.038	37.483	6.96333	42.9617	Triacylglycerol Biosynthesis|Eukaryotic Phospholipid Synthesis & Editing	AT2G29980	FAD3	0	Lipid metabolism.fatty acid biosynthesis.fatty acid desaturation.omega-3/omega-6 fatty acid desaturase (FAD2/3/6-8)
BnaC04g01960D	0.807198	0.827218	0.988574	0.000195093		0.219667	0.342667		0.0386667	0.072	0.093	1.42333	2.562	0.172667	0.0873333	0.437	Triacylglycerol Biosynthesis|Eukaryotic Phospholipid Synthesis & Editing	AT2G41540	GPDHc1	0	Lipid metabolism.glycerolipid biosynthesis.phosphatidate.endoplasmic reticulum phosphatidate biosynthesis.NAD-dependent glycerol-3-phosphate dehydrogenase | Lipid metabolism.lipid degradation.glycerol metabolism.NAD-dependent glycerol-3-phosphate dehydrogenase
BnaAnng31310D	0.748116	0.872701	0.858555	0.0285951	1.33933	0.315	0.609	3.973	2.56367	0.176667	0.744	0.188667	0.066	2.31633	0.343667	0.132	Cutin Synthesis & Transport	AT2G38110	sn-2-GPAT6	0	Lipid metabolism.glycerolipid biosynthesis.phosphatidate.endoplasmic reticulum phosphatidate biosynthesis.glycerol-3-phosphate acyltransferase (GPAT4-8) | Cell wall organisation.cutin and suberin.cuticular lipid formation.monoacylglyceryl ester monomer biosynthesis.cutin sn-glycerol-3-phosphate acyltransferase
BnaC09g42570D	0.61131	0.820242	0.85577	0.0297033	1.178	0.380333	0.066	2.452	2.362	0.779	1.74567	0.219	0.117	5.51333	2.12	0.753667	Cutin Synthesis & Transport	AT5G15310	MYB16	0	RNA biosynthesis.transcriptional regulation.MYB transcription factor superfamily.transcription factor (MYB)
BnaCnng08760D	0.806186	0.680871	0.915027	0.0105238		0.296333	0.291333	1.595	0.843333	0.114667	0.808	0.343	0.42	2.14333	1.49867	0.350333	Cutin Synthesis & Transport	AT1G01600	CYP86A4	0	Cell wall organisation.cutin and suberin.cuticular lipid formation.fatty acyl omega-hydroxylase
BnaA02g15770D	0.833785	0.87596	0.981701	0.000499232	1.427	0.107		7.228	4.198	0.275	3.827	0.066		20.3757	7.894	0.85	Fatty Acid Elongation & Wax Biosynthesis	AT1G72110	AT1G72110	0	Cell wall organisation.cutin and suberin.cuticular lipid formation.acyl-reduction pathway.wax ester synthase and diacylglycerol acyltransferase
BnaC09g16050D	0.793478	0.84544	0.945539	0.00436823	3.77333	0.378333	0.0885	28.0113	24.2433	0.441333	4.63867	0.519	0.0635	21.965	11.1063	0.647	Fatty Acid Elongation & Wax Biosynthesis	AT1G02205	CER1	2.47e-90
BnaCnng09200D	0.806225	0.825749	0.99067	0.000130179	89.2527	6.17	1.07533	495.749	376.602	7.22033	70.5033	4.252	1.50833	333.57	204.428	9.93333	Fatty Acid Elongation & Wax Biosynthesis	AT1G02205	CER1	0	Cell wall organisation.cutin and suberin.cuticular lipid formation.alkane-forming pathway.CER1-CER3 alkane-forming complex.aldehyde decarbonylase component CER1
BnaA09g15080D	0.827442	0.884545	0.94183	0.00497723	22.6223	0.471667	0.068	122.472	82.1553	0.35	4.82533	0.133333	0.086	21.8567	7.23133	0.341333	Fatty Acid Elongation & Wax Biosynthesis	AT1G57750	CYP96A15/MAH1	0	Cell wall organisation.cutin and suberin.cuticular lipid formation.alkane-forming pathway.mid-chain alkane hydroxylase (MAH1)
BnaC09g51620D	0.803587	0.775668	0.993884	5.59893e-05	43.053	3.31067	0.740333	219.369	167.084	1.247	21.7173	0.937	0.281333	110.172	99.904	0.736333	Fatty Acid Elongation & Wax Biosynthesis	AT1G57750	CYP96A15/MAH1	0	Cell wall organisation.cutin and suberin.cuticular lipid formation.alkane-forming pathway.mid-chain alkane hydroxylase (MAH1)
BnaC08g07610D	0.909804	0.730315	0.899608	0.0146121				0.153	0.069		0.514			1.59767	1.46267	0.177667	Fatty Acid Elongation & Wax Biosynthesis	AT1G65340	CYP96A3	1.12e-138
BnaA05g01150D	0.78448	0.890533	0.826225	0.0426727	8.10833	0.703	0.365667	28.5173	19.187	2.36633	3.846	0.678	0.291333	14.88	1.68733	1.64167	Fatty Acid Elongation & Wax Biosynthesis	AT2G46720	KCS13/HIC	0	Lipid metabolism.fatty acid biosynthesis.endoplasmic reticulum-localized fatty acid elongase (FAE) system.fatty acid elongation complex.3-ketoacyl-CoA synthase (KCS)
BnaCnng52900D	0.793661	0.810854	0.92529	0.00816378				2.49233	1.80433	0.767	0.645333		0.055	2.49367	1.26	0.398	Fatty Acid Elongation & Wax Biosynthesis	AT1G07720	KCS3	0	Lipid metabolism.fatty acid biosynthesis.endoplasmic reticulum-localized fatty acid elongase (FAE) system.fatty acid elongation complex.3-ketoacyl-CoA synthase (KCS)
BnaCnng58900D	0.840827	0.745287	0.963627	0.00196046	0.534			3.91567	2.50133	0.081	0.805			3.519	3.47333	0.203333	Fatty Acid Elongation & Wax Biosynthesis	AT1G07720	KCS3	0	Lipid metabolism.fatty acid biosynthesis.endoplasmic reticulum-localized fatty acid elongase (FAE) system.fatty acid elongation complex.3-ketoacyl-CoA synthase (KCS)
BnaC07g04810D	0.742559	0.884707	0.841639	0.0356318	4.696	0.573333	0.149	8.79633	5.827	0.0773333	2.403	0.532	0.098	6.663	0.705333	0.102667	Fatty Acid Elongation & Wax Biosynthesis	AT2G15090	KCS8	0	Lipid metabolism.fatty acid biosynthesis.endoplasmic reticulum-localized fatty acid elongase (FAE) system.fatty acid elongation complex.3-ketoacyl-CoA synthase (KCS)
BnaA05g34760D	0.801799	0.911431	0.873383	0.0230328	354.255	23.446	0.846667	1024.2	633.776	2.66167	93.5777	9.824	1.10167	336.457	40.3073	4.18767	Fatty Acid Elongation & Wax Biosynthesis	AT2G38540	LTP1	5.47e-60
BnaA01g19350D	0.762703	0.940433	0.83703	0.0376747	14.434	4.60067		33.6017	20.6517	0.1815	22.66	1.02867	0.493	93.0723	3.25033	0.288	Fatty Acid Elongation & Wax Biosynthesis	AT3G51600	LTP5	3.66e-70
BnaC01g23300D	0.804794	0.929902	0.81956	0.0459003	4.12333	1.43767	0.06	18.0223	11.9693		7.78433	0.524333	0.0995	29.895	2.06967		Fatty Acid Elongation & Wax Biosynthesis	AT3G51600	LTP5	3.41e-72
BnaA08g00590D	0.766716	0.898532	0.884276	0.0193132	57.0423	19.5043	3.35867	186.697	136.631	1.23067	46.4837	8.012	2.26967	212.355	49.5437	1.42733	Fatty Acid Elongation & Wax Biosynthesis	AT1G55260	LTPG6	1.05e-96	Cell wall organisation.cell wall proteins.hydroxyproline-rich glycoprotein activities.arabinogalactan-protein (AGP) activities.xylogen-type AGP (XYP/XYLP)
BnaA02g28340D	0.784455	0.873639	0.91581	0.0103337	2.27167	0.157667	0.125	6.45	4.265	0.132	1.588	0.883	0.0613333	8.03467	2.32967	0.214333	Fatty Acid Elongation & Wax Biosynthesis	AT3G26840	PES2	0
BnaA06g32640D	0.653263	0.827864	0.909163	0.0120023	1.50033	0.572333	0.0733333	4.71	3.84067	2.179	1.70067	0.170667	0.068	7.642	3.02967	1.60833	Fatty Acid Elongation & Wax Biosynthesis	AT3G26840	PES2	0
BnaC02g36410D	0.880824	0.837161	0.947563	0.0040524		0.117333		1.13333	0.558		0.403	0.339		1.71867	0.557	0.100333	Fatty Acid Elongation & Wax Biosynthesis	AT3G26840	PES2	0
BnaA07g16640D	0.68529	0.822809	0.938471	0.00556224	0.309	0.0596667	0.019	1.61567	1.55267	0.602	0.994667	0.0433333	0.0295	5.97267	3.80233	0.421667	Fatty Acid Elongation & Wax Biosynthesis	AT3G55110	WBC18/ABCG18	0	Solute transport.primary active transport.ABC superfamily.ABC2 family.subfamily ABCG transporter
BnaA09g34830D	0.784827	0.840904	0.969502	0.00138101	3.98667	1.60367	0.0545	25.213	18.3963	3.08467	6.35633	1.05433	0.182333	30.6553	14.9467	1.846	Fatty Acid Elongation & Wax Biosynthesis	AT3G55110	WBC18/ABCG18	0	Solute transport.primary active transport.ABC superfamily.ABC2 family.subfamily ABCG transporter
BnaC08g25990D	0.788433	0.85822	0.935905	0.00603052	2.97867	0.499	0.043	12.9967	9.96367	0.264	6.74533	0.589333	0.0766667	32.975	13.188	2.77667	Fatty Acid Elongation & Wax Biosynthesis	AT3G55110	WBC18/ABCG18	0	Solute transport.primary active transport.ABC superfamily.ABC2 family.subfamily ABCG transporter
BnaA06g33490D	0.859867	0.857575	0.959881	0.00238196	0.324	0.1135		1.45267	0.580333		0.307333	0.0876667	0.194	1.78667	0.436667	0.246667	Fatty Acid Elongation & Wax Biosynthesis	AT3G25620	WBC21/ABCG21	0	Phytohormone action.cytokinin.transport.cytokinin transporter (ABCG14) | Solute transport.primary active transport.ABC superfamily.ABC2 family.subfamily ABCG transporter
BnaCnng21050D	0.792598	0.801569	0.971777	0.00118353	0.722	0.447333		3.83667	2.37233	0.437	0.628	0.0653333	0.061	2.63433	1.26733	0.592	Fatty Acid Elongation & Wax Biosynthesis	AT3G25620	WBC21/ABCG21	0	Phytohormone action.cytokinin.transport.cytokinin transporter (ABCG14) | Solute transport.primary active transport.ABC superfamily.ABC2 family.subfamily ABCG transporter
BnaA05g12980D	0.808611	0.789404	0.998877	1.89118e-06	21.3713	1.108	1.408	114.828	82.3547	3.64267	8.05367	0.102667	0.555333	38.4173	29.2343	2.50667	Fatty Acid Elongation & Wax Biosynthesis	AT5G37300	WSD1	0	Cell wall organisation.cutin and suberin.cuticular lipid formation.acyl-reduction pathway.wax ester synthase and diacylglycerol acyltransferase
BnaCnng59450D	0.798044	0.827139	0.887819	0.0181709		0.105		1.51667	1.098	0.3285	0.499	0.148		1.808	0.715667	0.2	Fatty Acid Elongation & Wax Biosynthesis|Cutin Synthesis & Transport	AT5G11190	SHN2	6.61e-108	RNA biosynthesis.transcriptional regulation.AP2/ERF transcription factor superfamily.transcription factor (ERF) | Cell wall organisation.cutin and suberin.biosynthesis regulation.transcription factor (SHN)
BnaA06g27670D	0.802958	0.875621	0.948541	0.00390386	2.0445			8.259	5.441	0.651333	0.666333			2.71133	0.905333	0.1145	Fatty Acid Elongation & Wax Biosynthesis|Cutin Synthesis & Transport|Suberin Synthesis & Transport	AT5G25390	SHN3	1.67e-107	RNA biosynthesis.transcriptional regulation.AP2/ERF transcription factor superfamily.transcription factor (ERF) | Cell wall organisation.cutin and suberin.biosynthesis regulation.transcription factor (SHN)
BnaA01g03200D	0.784493	0.808307	0.986901	0.000256257	31.1023	26.857	0.296	175.542	129.418	1.47867	36.7117	19.3813	1.05133	171.757	100.074	7.405	Fatty Acid Elongation & Wax Biosynthesis|Suberin Synthesis & Transport	AT4G33790	AlcFAR3/CER4	0	Cell wall organisation.cutin and suberin.cuticular lipid formation.acyl-reduction pathway.acyl CoA reductase
BnaA08g23880D	0.887959	0.911877	0.902859	0.0136962				1.96	1.098		0.102667			0.454667	0.0976667		Fatty Acid Elongation & Wax Biosynthesis|Cutin Synthesis & Transport	AT1G15360	WIN1/SHN1	3.19e-98	RNA biosynthesis.transcriptional regulation.AP2/ERF transcription factor superfamily.transcription factor (ERF) | Cell wall organisation.cutin and suberin.biosynthesis regulation.transcription factor (SHN)
BnaA10g02480D	0.823998	0.893296	0.929959	0.00718686	1.822	0.298	0.230667	12.4093	8.37467	0.195	1.094	0.1365		6.17067	1.863	0.198667	Fatty Acid Elongation & Wax Biosynthesis|Suberin Synthesis & Transport	AT1G04220	KCS2/DAISY	0	Lipid metabolism.fatty acid biosynthesis.endoplasmic reticulum-localized fatty acid elongase (FAE) system.fatty acid elongation complex.3-ketoacyl-CoA synthase (KCS)
BnaC05g00770D	0.749606	0.828432	0.818176	0.0465845		0.265667	0.649333	4.60633	4.04933	0.802667	1.17467	0.380333	0.5795	5.005	1.71767	0.441333	Fatty Acid Elongation & Wax Biosynthesis|Suberin Synthesis & Transport	AT1G01120	KCS1	3.5e-47
BnaA07g35130D	0.838389	0.788873	0.996304	2.04632e-05	1.29833	0.105333	0.258333	7.101	3.78633	0.289667	0.580667	0.202333	0.1	2.097	1.13867	0.192	Fatty Acid Synthesis|Cutin Synthesis & Transport	AT1G79700	WRI4	1.34e-135	RNA biosynthesis.transcriptional regulation.AP2/ERF transcription factor superfamily.transcription factor (AP2)
BnaC06g40040D	0.828179	0.816164	0.97533	0.000905421	3.308	0.176333	0.1315	15.5447	9.37	0.368667	2.417	0.2205	0.0885	8.187	3.66133	1.138	Fatty Acid Synthesis|Cutin Synthesis & Transport	AT1G79700	WRI4	1.71e-140	RNA biosynthesis.transcriptional regulation.AP2/ERF transcription factor superfamily.transcription factor (AP2)
BnaC03g59260D	0.783756	0.930133	0.87518	0.0223976	3.92633	0.191333	0.115333	8.282	4.59567	0.126	0.774333		0.081	3.54867	0.307	0.0773333	Lipase	AT1G29660	AT1G29660	0
BnaA07g32220D	0.823642	0.924904	0.821921	0.0447447	11.8003	0.471667	0.244	53.4983	34.4267	0.231667	9.40067	0.597667	0.361667	34.959	2.28167	0.484667	Lipase	AT1G75900	AT1G75900	0
BnaC04g55740D	0.960338	0.818685	0.935449	0.00611569				1.02533	0.203333		0.120333	0.0715		0.355	0.13		Lipase	AT1G75900	AT1G75900	2.44e-119
BnaA01g08120D	0.726887	0.900413	0.819552	0.0459043	18.1487	0.102		25.546	16.5817	0.0523333	10.4703	0.415333	0.124667	24.5627	0.854	0.366333	Lipase	AT4G28780	AT4G28780	0	Cell wall organisation.cutin and suberin.cutin polyester biosynthesis.cutin synthase (CD)
BnaA03g57550D	0.805146	0.855101	0.971615	0.00119715	1.05333			8.60233	6.21467	1.113	0.633333			4.94	2.321	0.624667	Pathway, function or subcellular location uncertain	AT3G15870	AT3G15870	0	Lipid metabolism.fatty acid biosynthesis.fatty acid desaturation.delta-7/delta-9 fatty acid desaturase (FAD5/ADS)
BnaC08g01670D	0.842496	0.904841	0.817663	0.0468391				2.04567	1.506	0.105	0.247667			1.36333	0.239	0.162	Pathway, function or subcellular location uncertain	AT1G06090	ADS1.2	0	Lipid metabolism.fatty acid biosynthesis.fatty acid desaturation.delta-7/delta-9 fatty acid desaturase (FAD5/ADS)
BnaC04g10440D	0.817981	0.707059	0.85059	0.0318175				2.269	1.84633	0.218667	1.47067	0.374667	0.097	4.15533	2.19833	1.94567	Sphingolipid Biosynthesis	AT2G34770	FAH1	1.89e-146	Lipid metabolism.sphingolipid biosynthesis.sphingolipid fatty acid 2-hydroxylase
BnaA09g45720D	0.804066	0.669623	0.974735	0.000949436	0.823	0.42	0.132	5.91967	3.892	0.532333	0.398667	0.236667	0.31	1.962	1.635	0.660667	Suberin Synthesis & Transport	AT1G14190	AT1G14190	0
BnaA10g07670D	0.892885	0.953518	0.813796	0.04878				0.506	0.271		0.339333			1.61067		0.035	Suberin Synthesis & Transport	AT5G51950	AT5G51950	0
BnaCnng33370D	0.779187	0.824294	0.983086	0.000426727	7.38633	0.611	0.0605	21.6863	15.81	0.0753333	4.06733	1.165	0.0585	17.331	9.68767	0.247333	Suberin Synthesis & Transport	AT1G12570	AT1G12570	0
BnaA08g25590D	0.735239	0.845938	0.81264	0.049367	0.399	0.1125	0.237	1.95333	1.67233	0.165	0.321333	0.044	0.083	1.25967	0.336	0.186	Triacylglycerol & Fatty Acid Degradation	AT1G10740	AT1G10740	0
BnaC04g40450D	0.805327	0.822807	0.974569	0.000961858	5.67867	0.869	0.0676667	41.4133	29.7227	3.97233	7.77533	0.343333	0.208667	34.9897	18.007	4.66533	Triacylglycerol & Fatty Acid Degradation	AT5G65940	CHY1	0	Amino acid metabolism.degradation.branched-chain amino acid.enoyl-CoA hydratase | Amino acid metabolism.degradation.branched-chain amino acid.valine.3-hydroxyisobutyryl-CoA hydrolase
BnaA07g24360D	0.757201	0.81187	0.837278	0.0375633			0.361667	1.877	1.37	0.547	0.148667		0.2135	1.76633	0.459333	0.84	Triacylglycerol Biosynthesis	AT1G69120	AP1/AGL7	1.53e-160	RNA biosynthesis.transcriptional regulation.transcription factor (MADS/AGL)
BnaC06g25500D	0.855702	0.910238	0.890954	0.0171882				2.16867	1.098	0.466667				0.993	0.0963333	0.349333	Triacylglycerol Biosynthesis	AT1G69120	AP1/AGL7	1.29e-165	RNA biosynthesis.transcriptional regulation.transcription factor (MADS/AGL)
BnaC06g29980D	0.822602	0.763334	0.887134	0.0183891				2.84933	1.40833	1.119	0.104333		0.0625	2.01733	0.588667	1.63167	Triacylglycerol Biosynthesis	AT1G69120	AP1/AGL7	5.5e-167	RNA biosynthesis.transcriptional regulation.transcription factor (MADS/AGL)
BnaA05g21830D	0.711635	0.805786	0.847407	0.0331505	37.7067	14.605	4.92533	191.064	197.124	35.917	23.906	8.52867	9.19633	117.98	266.451	99.132	Fatty Acid Elongation & Wax Biosynthesis	AT3G18280	TED4	2.64e-57
BnaC02g09500D	1	0.846999	0.906636	0.0126683					2.2905		12.4213	1.19233	0.633667	69.4983	170.468	46.663	Fatty Acid Elongation & Wax Biosynthesis	AT5G22420	AlcFAR7	8.71e-168	Cell wall organisation.cutin and suberin.cuticular lipid formation.acyl-reduction pathway.acyl CoA reductase
BnaA02g07110D	0.738029	0.914154	0.815216	0.0480632	11.8797	1.12	1.09433	29.844	40.019	8.481	25.4057	6.24133	6.504	116.333	733.144	160.205	Fatty Acid Elongation & Wax Biosynthesis	AT5G59310	LTP4	2.77e-61
BnaA09g51530D	0.600922	0.804721	0.900882	0.0142498	10.218	8.31233	2.81233	22.9297	35.5113	26.5867	9.58667	12.6677	2.885	21.4227	136.181	86.405	Fatty Acid Elongation & Wax Biosynthesis|Suberin Synthesis & Transport	AT1G01120	KCS1	0	Lipid metabolism.fatty acid biosynthesis.endoplasmic reticulum-localized fatty acid elongase (FAE) system.fatty acid elongation complex.3-ketoacyl-CoA synthase (KCS)
BnaC05g38090D	1	0.857763	0.920135	0.00931287					0.269		2.01667	0.422	0.126	13.1717	36.059	9.90833	Fatty Acid Elongation & Wax Biosynthesis|Suberin Synthesis & Transport	AT5G22500	AlcFAR1	0	Cell wall organisation.cutin and suberin.cuticular lipid formation.acyl-reduction pathway.acyl CoA reductase
BnaC08g34670D	0.931808	0.929075	0.938636	0.00553271		0.161		0.636	2.84	0.171333	0.2415	0.223667	0.0895	0.258333	12.0483	3.45967	Lipase	AT2G22170	PLAT2	5.05e-44
BnaC09g01080D	0.844749	0.906531	0.921139	0.00908344	1.26533	0.841667	0.736	2.01367	1.55933	8.26533		0.507	0.216		0.133333	1.83233	Cutin Synthesis & Transport	AT2G38110	sn-2-GPAT6	3.64e-93
BnaAnng02760D	0.950793	0.684935	0.950903	0.00355663	0.463333	0.896333	0.814333	0.885333	1.579	18.8523	0.348333	0.823667	0.593	0.406	0.582667	1.748	Eukaryotic Galactolipid & Sulfolipid Synthesis	AT3G05630	PLD 味2	0	Lipid metabolism.lipid degradation.phospholipase activities.phospholipase D activities.phospholipase D (PLD-zeta)
BnaC05g21070D	0.792338	0.868651	0.933762	0.00643593		1.27533	0.096	1.82067	1.88533	4.89	0.336	0.731	0.451667	0.514	2.07067	6.248	Fatty Acid Elongation & Wax Biosynthesis	AT1G24470	KCR2	4.15e-134	Lipid metabolism.fatty acid biosynthesis.endoplasmic reticulum-localized fatty acid elongase (FAE) system.fatty acid elongation complex.3-ketoacyl-CoA reductase (KCR)
BnaC08g09240D	0.904487	0.93574	0.982823	0.000440019		0.085	0.219333	0.0665	0.111667	1.01033	0.176333	0.153333	0.22	0.259667	0.377333	3.69333	Fatty Acid Elongation & Wax Biosynthesis	AT2G23180	CYP96A1	0	Enzyme classification.EC_1 oxidoreductases.EC_1.14 oxidoreductase acting on paired donor with incorporation or reduction of molecular oxygen
BnaAnng11140D	0.824108	0.823419	0.968449	0.00147749	7.053	1.353	1.75533	8.68567	19.4853	43.5863	2.84967	1.714	2.41567	16.585	16.828	45.7493	Fatty Acid Elongation & Wax Biosynthesis	AT3G18280	TED4	6.48e-53
BnaC03g40460D	0.843992	0.76447	0.973696	0.00102878		0.414	1.389	9.68967	9.239	26.5777	2.10133	0.711333	1.43433	12.8257	16.384	28.4097	Fatty Acid Elongation & Wax Biosynthesis	AT3G18280	TED4	8.79e-54
BnaC01g25960D	0.830556	0.646422	0.822182	0.0446177	3.142	1.906	0.725333	11.376	17.003	40.311	5.84867	0.853667	0.958667	24.8007	15.226	26.9743	Fatty Acid Elongation & Wax Biosynthesis	AT3G49210	WSD6	0	Cell wall organisation.cutin and suberin.cuticular lipid formation.acyl-reduction pathway.wax ester synthase and diacylglycerol acyltransferase
BnaAnng01730D	0.847543	0.785855	0.937563	0.0057258	3.071	2.34467	0.736667	17.7633	35.3237	77.7127	6.007	0.380667	0.957667	31.583	22.922	57.765	Fatty Acid Elongation & Wax Biosynthesis	AT5G06530	WBC23/ABCG22	0	Solute transport.primary active transport.ABC superfamily.ABC2 family.subfamily ABCG transporter
BnaC02g01960D	0.828125	0.920628	0.873373	0.0230363		0.036	0.0285	0.273	0.79	1.312	3.88567	0.235667	1.34733	22.8223	11.957	101.416	Fatty Acid Elongation & Wax Biosynthesis	AT5G06530	WBC23/ABCG22	0	Solute transport.primary active transport.ABC superfamily.ABC2 family.subfamily ABCG transporter
BnaC03g11140D	0.809573	0.669463	0.856141	0.0295546	0.516667	0.0856667	0.0726667	0.1335	0.322	1.18733	0.165333	0.169	0.027	0.207333	0.324333	0.540333	Fatty Acid Elongation & Wax Biosynthesis	AT5G60740	WBC29/ABCG28	0	Solute transport.primary active transport.ABC superfamily.ABC2 family.subfamily ABCG transporter
BnaCnng62710D	0.818215	0.811771	0.996628	1.70336e-05	1.172	2.68467	3.205	1.87733	2.801	12.9163	0.531	1.53433	2.17633	1.502	2.124	8.35967	Fatty Acid Elongation & Wax Biosynthesis	AT5G62470	MYB96	0	RNA biosynthesis.transcriptional regulation.MYB transcription factor superfamily.transcription factor (MYB)
BnaCnng47950D	0.937667	0.928104	0.991448	0.000109384	0.178	0.168667	0.0365	0.5345	0.591	4.84067	0.0395	0.435	0.113667	0.187333	0.745333	4.23067	Fatty Acid Elongation & Wax Biosynthesis|Suberin Synthesis & Transport	AT3G44540	AlcFAR4	0	Cell wall organisation.cutin and suberin.cuticular lipid formation.acyl-reduction pathway.acyl CoA reductase
BnaC09g13680D	0.872319	0.742429	0.907647	0.0123999	0.2665	0.286333	0.35	0.989333	1.10833	4.7	0.306	0.316667	0.143667	1.353	1.97433	3.17867	Fatty Acid Synthesis	AT1G62300	WRKY6	0	RNA biosynthesis.transcriptional regulation.transcription factor (WRKY)
BnaA06g33600D	0.623103	0.837201	0.863567	0.0266511		0.298333	0.149	0.2525	0.765667	0.777667	0.51	3.61567	1.21533	1.84433	7.96933	18.6177	Lipase	AT2G03980	AT2G03980	0
BnaC05g46600D	0.837156	0.733509	0.893063	0.0165417	1.2415	0.235667	0.186667	1.89067	3.121	8.19867	1.343	0.137	0.413667	5.88433	3.837	8.717	Lipase	AT3G05180	AT3G05180	0
BnaA04g02080D	0.927891	0.803347	0.984535	0.000356893			0.253667	0.08	0.256667	1.63733	0.226667	0.4295	0.537	0.195333	0.736333	2.161	Lipase	AT3G58260	AT3G58260	9.47e-93
BnaAnng15340D	0.880517	0.696244	0.827764	0.041943	2.36033	0.994333	2.576	9.09367	8.496	39.3703	1.96633	0.374667	0.240667	10.1903	10.965	15.629	Lipase	AT4G34920	AT4G34920	0
BnaA08g17040D	0.905836	0.737881	0.851618	0.0313925				0.358333	0.198333	1.18233	0.0996667			0.0746667	0.126667	0.229667	Lipase	AT4G38560	AT4G38560	1.86e-98
BnaA10g18250D	0.940418	0.743216	0.858322	0.0286869				0.2635	0.439667	2.36033	0.115		0.081	0.665	1.04733	1.48633	Lipase	AT5G16080	CXE17	0
BnaCnng66860D	0.760478	0.817816	0.9276	0.00767286				0.697	0.838333	1.282	0.0935		0.0693333	0.486667	2.01433	2.92433	Lipase	AT5G16080	CXE17	0
BnaA08g00970D	0.832711	0.902023	0.824186	0.0436485		0.434667	2.69333	0.253	0.456333	4.58767	0.0576667	0.0793333	0.365	0.992667	0.466667	4.00367	Lipase	AT1G53990	GLIP3	0
BnaC07g32870D	0.829623	0.755134	0.976005	0.000856726	0.826	0.245667	0.242333	5.87767	6.173	15.6883	1.23567	0.088	0.226	5.116	3.92967	8.654	Lipase	AT3G52430	PAD4	0	External stimuli response.pathogen.effector-triggered immunity (ETI) network.EDS1-PAD4/SAG101 signalling heterodimers.component PAD4
BnaA03g23170D	0.918472	0.864923	0.993747	5.85229e-05		0.463	0.595667	1.069	3.095	12.812	0.422667	1.014	0.646667	0.983667	3.554	9.80333	Lipase	AT2G20960	pEARLI 4	0
BnaC03g27350D	0.909547	0.882901	0.993959	5.46294e-05		0.195667	0.064	1.20267	2.17433	8.041	0.451667	0.228667	0.364	2.32667	5.979	15.9693	Lipase	AT2G20960	pEARLI 4	0
BnaAnng11620D	0.896518	0.699767	0.849948	0.0320842		1.32967	3.29933	1.20067	3.146	17.3473	0.574	1.53733	2.1	2.825	6.50467	9.02033	Lipase	AT4G35110	PEARLI 4	0
BnaC01g03400D	0.876922	0.747903	0.911962	0.0112848	0.4845	1.05633	1.291	0.829667	1.805	8.883	0.474333	0.845667	0.757	2.008	3.009	5.628	Lipase	AT4G35110	PEARLI 4	0
BnaA01g23810D	0.865904	0.941768	0.990891	0.000124078		0.113	0.128	0.0895	0.265333	0.888667		0.067		0.052	0.247667	1.25933	Pathway, function or subcellular location uncertain	AT3G23470	AT3G23470	0
BnaA05g23670D	1	0.98273	0.998587	2.99248e-06						0.0495			0.073		0.059	1.52867	Pathway, function or subcellular location uncertain	AT3G15870	AT3G15870	5.48e-143	Lipid metabolism.fatty acid biosynthesis.fatty acid desaturation.delta-7/delta-9 fatty acid desaturase (FAD5/ADS)
BnaC08g44610D	0.96693	0.831196	0.923443	0.00856709					0.321	1.94133	0.0993333		0.323667	0.753667	0.416	1.887	Pathway, function or subcellular location uncertain	AT1G06090	ADS1.2	0	Lipid metabolism.fatty acid biosynthesis.fatty acid desaturation.delta-7/delta-9 fatty acid desaturase (FAD5/ADS)
BnaA08g21080D	0.837066	0.780365	0.987462	0.000234817	1.311	2.46267	1.63367	2.59833	2.82267	13.2917	2.15333	2.443	2.32067	3.38867	5.01533	13.9513	Phospholipid Signaling	AT1G21920	MRF1	0
BnaAnng17370D	0.832908	0.8145	0.980431	0.000570676	6.45033	15.6623	6.06433	3.125	13.8163	54.0043	0.85	8.347	4.443	4.005	11.1607	31.0573	Phospholipid Signaling	AT5G58670	PLC1	0	Lipid metabolism.lipid degradation.phospholipase activities.phospholipase C activities.phospholipase C (PI-PLC)
BnaC08g20040D	0.849829	0.760982	0.968681	0.00145596	3.67367	4.67133	4.35233	6.359	9.314	37.784	5.96133	4.41867	4.55667	12.6027	9.27067	30.801	Phospholipid Signaling	AT1G21920	MRF1	0
BnaA10g01410D	0.927503	0.838545	0.875394	0.0223226	3.878	1.59667	1.55167	22.9433	35.1117	179.542	4.11	2.381	4.18767	14.1557	153.771	221.244	positive oil Biosynthesis through photosynthetic efficiency	AT1G02820	LEA3	1.25e-44
BnaC05g01450D	0.952451	0.904069	0.962104	0.00212692	10.4607	7.95633	4.90767	35.0077	86.2577	608.174	8.23067	4.827	14.537	38.8197	359.592	888.152	positive oil Biosynthesis through photosynthetic efficiency	AT1G02820	LEA3	1.53e-42
BnaA08g22150D	0.804404	0.822356	0.997896	6.63651e-06	0.4615	0.368667	0.462667	1.92133	1.767	5.09333	0.759667	0.261333	0.408667	2.268	2.04733	6.468	Prokaryotic Galactolipid, Sulfolipid, & Phospholipid Synthesis	AT1G19220	ARF19/ARF11/IAA22	0	RNA biosynthesis.transcriptional regulation.B3 transcription factor superfamily.transcription factor (ARF)
BnaC08g36330D	0.626377	0.818089	0.867027	0.0253471	0.752667	0.783333	0.175667	7.74667	6.562	8.57567	3.89967	1.32167	1.02233	18.1713	21.6903	50.69	Prokaryotic Galactolipid, Sulfolipid, & Phospholipid Synthesis	AT2G20570	GLK1/GPRI1	0	RNA biosynthesis.transcriptional regulation.MYB transcription factor superfamily.transcription factor (GARP)
BnaA02g22550D	0.78803	0.809276	0.988738	0.000189536	1.6605	4.31867	3.286	6.807	12.1523	26.6307	2.51767	2.23767	3.117	10.8523	14.0027	34.319	Prokaryotic Galactolipid, Sulfolipid, & Phospholipid Synthesis	AT5G44190	GLK2	0	RNA biosynthesis.transcriptional regulation.MYB transcription factor superfamily.transcription factor (GARP)
BnaC02g30900D	0.890493	0.787813	0.968001	0.00151953		0.220333	0.11	0.3505	0.503667	2.16333	0.084	0.479333	0.160667	0.300667	0.780333	1.70133	Prokaryotic Galactolipid, Sulfolipid, & Phospholipid Synthesis	AT5G44190	GLK2	6.09e-174	RNA biosynthesis.transcriptional regulation.MYB transcription factor superfamily.transcription factor (GARP)
BnaCnng03870D	0.952382	0.458259	0.850328	0.031926	3.717	4.086	1.988	1.835	3.58933	63.9063	2.797	2.58367	1.52733	1.996	3.017	4.401	Prokaryotic Galactolipid, Sulfolipid, & Phospholipid Synthesis|Eukaryotic Galactolipid & Sulfolipid Synthesis	AT5G01220	SQD2	0	Lipid metabolism.galactolipid and sulfolipid biosynthesis.UDP-sulfoquinovose:DAG sulfoquinovosyltransferase
BnaA09g35520D	0.934305	0.893126	0.964025	0.00191802	0.362667	0.146667	0.0833333	1.56833	3.67367	17.763	0.151333	0.039	0.140333	0.614667	5.72233	12.4777	Suberin Synthesis & Transport	AT3G56060	AT3G56060	0
BnaCnng55990D	0.943199	0.935397	0.996162	2.20645e-05	2.7275	1.51	0.952333	8.08533	40.232	188.403	0.624	0.608	2.309	2.60433	48.8887	170.377	Suberin Synthesis & Transport	AT3G56060	AT3G56060	0
BnaAnng08490D	0.978774	0.939201	0.994869	3.94253e-05	0.6275	0.714	1.11	0.901	1.72067	47.8017	0.0585	0.182667	0.418333	0.069	0.220667	3.12233	Triacylglycerol & Fatty Acid Degradation	AT5G18640	AT5G18640	0
BnaC02g08290D	0.979335	0.810871	0.930315	0.00711472		0.0616667	0.128	0.1485	0.267	5.857	0.689333	0.229	0.618667	1.67333	2.693	6.24267	Triacylglycerol & Fatty Acid Degradation	AT5G18640	AT5G18640	0
BnaA05g12620D	0.841254	0.927709	0.952441	0.00333896		0.164667	0.685667	0.572667	0.307333	2.18		0.0646667	0.101			0.458333	Triacylglycerol & Fatty Acid Degradation	AT5G65940	CHY1	0	Amino acid metabolism.degradation.branched-chain amino acid.enoyl-CoA hydratase | Amino acid metabolism.degradation.branched-chain amino acid.valine.3-hydroxyisobutyryl-CoA hydrolase
BnaA06g28680D	0.861756	0.718263	0.955515	0.00292435		0.173	0.313333	0.1845	0.250333	1.33267	0.224	0.324	0.403667	0.136333	0.220667	0.929	Triacylglycerol & Fatty Acid Degradation	AT5G27600	LACS7	0	Lipid metabolism.lipid degradation.fatty acid degradation.peroxisomal long-chain acyl-CoA synthetase
BnaC07g28060D	0.941813	0.906429	0.994225	4.99295e-05		0.043	0.163333	0.2935	0.700667	4.12633	0.11		0.087	0.288333	0.65	2.42667	Triacylglycerol & Fatty Acid Degradation	AT5G27600	LACS7	0	Lipid metabolism.lipid degradation.fatty acid degradation.peroxisomal long-chain acyl-CoA synthetase
BnaC08g32530D	0.808815	0.69715	0.938827	0.00549876	1.702	4.127	5.06767	2.00033	2.75433	16.373	0.800667	2.056	4.39433	1.509	1.814	6.983	Triacylglycerol & Fatty Acid Degradation	AT3G62860	MAGL12	0	Lipid metabolism.lipid degradation.triacylglycerol lipase activities.monoacylglycerol lipase
BnaA10g20920D	0.823346	0.672052	0.956888	0.00274792	2.93733	12.3777	19.7563	7.00833	11.5553	60.7233	9.183	12.7417	17.926	13.4017	6.49167	36.435	Triacylglycerol & Fatty Acid Degradation	AT5G11650	MAGL13	0
BnaC09g44950D	0.850917	0.749641	0.987977	0.000215973	4.30733	10.6877	18.236	4.563	8.687	62.3557	5.59533	15.751	16.815	6.04367	10.829	43.964	Triacylglycerol & Fatty Acid Degradation	AT5G11650	MAGL13	0
BnaA07g22650D	0.83753	0.800977	0.961992	0.00213951	3.137	3.39933	2.43033	10.5123	19.9557	48.544	4.26133	0.787667	1.927	17.819	15.0583	40.049	Triacylglycerol & Fatty Acid Degradation	AT1G73480	MAGL4	0
BnaC06g23560D	0.804995	0.790543	0.860858	0.027694	2.95867	6.19467	0.933333	6.48667	16.7147	34.1407	8.62133	1.59933	1.41067	16.3927	8.47067	34.847	Triacylglycerol & Fatty Acid Degradation	AT1G73480	MAGL4	0
BnaC06g34390D	0.711056	0.859636	0.951409	0.00348422	1.326	1.41633	0.701667	1.462	2.66433	5.24	1.378	0.504333	0.771	2.82033	2.481	11.3343	Triacylglycerol & Fatty Acid Degradation	AT1G73480	MAGL4	0
BnaAnng00900D	0.840534	0.7191	0.894351	0.0161531	0.1875	1.55967	0.877	0.1835	0.695	4.393	0.121667	2.264	0.742333	0.168667	0.551667	2.74	Triacylglycerol & Fatty Acid Degradation	AT5G04040	SDP1	0	Lipid metabolism.lipid degradation.triacylglycerol lipase activities.diacyl-/triacylglycerol lipase activities.lipase (Patatin/SDP)
BnaC02g20100D	0.847913	0.773594	0.904999	0.0131092	0.8695	3.01467	3.01433	3.615	4.137	19.266	1.65567	1.447	2.62767	7.35033	2.15233	13.4563	Triacylglycerol Biosynthesis	AT1G70670	CLO4	1.77e-122	Lipid metabolism.lipid bodies-associated activities.caleosin lipid body surface protein (CLO/PXG)
BnaA03g42210D	0.749191	0.827134	0.864731	0.0262091	0.3845	1.73133	1.26467			0.522		1.79933	2.726		0.1075	0.449333	Triacylglycerol Biosynthesis	AT3G47350	HSD2	1.32e-169	Lipid metabolism.lipid bodies-associated activities.steroleosin dehydrogenase (HSD/SLO)
BnaAnng32110D	0.605113	0.821429	0.844958	0.0341936	4.179	0.908	0.429333	2.3525	1.42733	3.134	0.0875					0.098	Lipase	AT2G40116	PLC9	1.53e-128	Lipid metabolism.lipid degradation.phospholipase activities.phospholipase C activities.phospholipase C (PI-PLC)
BnaA01g16410D	0.749393	0.803184	0.953095	0.00324847	0.437	2.72033	2.26033			0.711333	0.0503333	3.09133	3.895	0.026	0.049	0.616333	Fatty Acid Elongation & Wax Biosynthesis	AT4G27420	WBC9/ABCG9	0	Solute transport.primary active transport.ABC superfamily.ABC2 family.subfamily ABCG transporter
BnaC03g14270D	0.719348	0.810457	0.861623	0.0273976		1.647	1.444	0.0765	0.197	0.593667	0.172333	2.41467	4.76867	0.446333	0.365667	1.12033	Fatty Acid Elongation & Wax Biosynthesis	AT5G55370	AT2	3.33e-132	Lipid metabolism.phytosterol biosynthesis.phytosterol conjugation.phytosterol esterification.acyl-CoA:cholesterol acyltransferase
BnaA01g26210D	0.847441	0.737451	0.820708	0.0453368		0.267	0.203667				0.536667	0.901667	1.522	0.213667	0.078	0.268	Sphingolipid Biosynthesis	AT3G19260	LOH2	7.52e-133	Lipid metabolism.sphingolipid biosynthesis.ceramide synthase
BnaC05g31240D	0.812144	0.73656	0.956183	0.00283786	0.716333	11.9403	7.54733		0.369667	2.582	0.458667	7.838	7.88467	0.0613333	0.297	1.73067	Fatty Acid Elongation & Wax Biosynthesis	AT3G21090	WBC15/22/ABCG15	0	Cell wall organisation.cutin and suberin.export.wax lipid exporter (CER5) | Solute transport.primary active transport.ABC superfamily.ABC2 family.subfamily ABCG transporter
BnaA03g05470D	0.808005	0.765925	0.905986	0.0128425	3.74867	43.189	24.3327	2.49233	2.023	8.86367	2.34833	39.8197	43.8953	1.11633	1.472	6.61767	Fatty Acid Synthesis	AT5G15530	BCCP2	1.8e-134	Lipid metabolism.fatty acid biosynthesis.acetyl-CoA carboxylation.polymeric acetyl-CoA carboxylase complex.biotin carboxyl carrier subunit
BnaA01g00810D	0.841384	0.742714	0.953429	0.0032028		23.8093	14.5217		0.616333	3.74467		17.071	17.123	0.0395	0.684	4.233	Oxylipin Metabolism	AT4G37050	PLP4	0	Lipid metabolism.lipid degradation.phospholipase activities.phospholipase A2 activities.phospholipase A2 (pPLA2-II)
BnaA01g28580D	0.804318	0.683014	0.891679	0.0169647	11.7643	132.146	64.3067	10.1253	14.586	28.511	12.1723	120.204	120.981	12.255	16.5193	30.5967	Fatty Acid Synthesis	AT3G15690	BLP2	2.3e-145	Lipid metabolism.fatty acid biosynthesis.acetyl-CoA carboxylation.acetyl-CoA carboxylase regulator (BADC)
BnaC08g04510D	0.837802	0.671712	0.864889	0.0261492		1.93467	0.963333			0.605667	0.341333	1.40633	1.59433		0.2	0.669333	Pathway, function or subcellular location uncertain	AT3G02040	GDPD1	1.33e-85
BnaA05g33500D	0.853498	0.789329	0.875965	0.022123		53.845	26.7253		1.41133	11.3053	0.174	29.546	33.7017	0.0935	0.319667	5.36667	Fatty Acid Synthesis|Fatty Acid Elongation, Desaturation & Export From Plastid|Prokaryotic Galactolipid, Sulfolipid, & Phospholipid Synthesis	AT3G02610	DES2	0	Lipid metabolism.fatty acid biosynthesis.fatty acid desaturation.stearoyl-ACP desaturase
BnaA02g05950D	0.740944	0.83753	0.960425	0.00231825		28.7123	28.756		0.478667	8.056	0.437667	38.6273	25.6353	0.0653333	0.917667	4.323	Lipase	AT5G22810	AT5G22810	0
BnaC02g45410D	0.772788	0.833699	0.910343	0.0116973		7.67233	9.64033		0.088	3.19167		2.646	1.84		0.0925	0.267667	Lipase	AT5G22810	AT5G22810	0
BnaA04g15210D	0.860786	0.763217	0.868614	0.0247594	2.0305	19.5467	46.709		0.787	10.1487	0.3445	19.711	19.4623		0.535667	2.99367	Triacylglycerol Biosynthesis	AT2G25890	AT2G25890	1.34e-63	Lipid metabolism.lipid bodies-associated activities.oleosin structural protein
BnaC01g04460D	0.805199	0.765916	0.954052	0.00311838	33.4983	9.35767	0.352667	189.878	137.159	4.574	35.373	16.7423	0.68	169.675	196.072	7.016	Fatty Acid Elongation & Wax Biosynthesis|Suberin Synthesis & Transport	AT4G33790	AlcFAR3/CER4	0	Cell wall organisation.cutin and suberin.cuticular lipid formation.acyl-reduction pathway.acyl CoA reductase
BnaAnng34060D	0.827904	0.755628	0.91959	0.00943868	0.991			5.433	3.486	0.198	0.584333	0.0855	0.0435	3.035	3.57133	0.615333	Lipase	AT1G75880	AT1G75880	0
BnaC04g07690D	0.822668	0.693647	0.837556	0.0374387			0.029	0.4985	0.366667	0.0463333	0.233	0.0495		0.924	1.212	0.65	Fatty Acid Elongation & Wax Biosynthesis	AT2G37700	AT2G37700	0	Cell wall organisation.cutin and suberin.cuticular lipid formation.alkane-forming pathway.CER1-CER3 alkane-forming complex.aldehyde decarbonylase component CER1
BnaCnng56410D	0.752629	0.846602	0.911535	0.0113929		0.2835		1.788	1.39367	0.534333				0.1185	0.1545		Lipase	AT3G48700	CXE13	9.71e-75
BnaA10g00380D	0.81858	0.789791	0.893446	0.0164257	7.40633	0.645	0.277	35.1247	23.3963	0.137	2.95433	1.57533	0.396667	11.964	16.351	0.295333	Cutin Synthesis & Transport	AT1G01600	CYP86A4	0	Cell wall organisation.cutin and suberin.cuticular lipid formation.fatty acyl omega-hydroxylase
BnaC05g00460D	0.812483	0.844321	0.822665	0.0443829	15.088	0.837333	0.788	65.5827	44.2907	0.485333	4.13133	1.14167	0.558333	17.5683	31.1513	0.848333	Cutin Synthesis & Transport	AT1G01600	CYP86A4	0	Cell wall organisation.cutin and suberin.cuticular lipid formation.fatty acyl omega-hydroxylase
BnaA09g15090D	0.789204	0.814468	0.958504	0.00254711	39.3367	3.28	0.57	217.722	183.569	2.71867	20.964	1.01	0.213	103.908	138.271	2.17333	Fatty Acid Elongation & Wax Biosynthesis	AT1G57750	CYP96A15/MAH1	0	Cell wall organisation.cutin and suberin.cuticular lipid formation.alkane-forming pathway.mid-chain alkane hydroxylase (MAH1)
BnaCnng60030D	0.884198	0.744932	0.904984	0.0131131				0.565333	0.277	0.0503333	0.346667	0.0855	0.035	2.02467	2.049	0.121333	Fatty Acid Elongation & Wax Biosynthesis	AT1G57750	CYP96A15/MAH1	0	Cell wall organisation.cutin and suberin.cuticular lipid formation.alkane-forming pathway.mid-chain alkane hydroxylase (MAH1)
BnaC04g45800D	0.68912	0.833454	0.889435	0.0176611	946.583	608.362	11.598	3053.29	2621.14	558.362	426.007	176.912	11.87	1945.2	3366.45	243.364	Fatty Acid Elongation & Wax Biosynthesis	AT2G38540	LTP1	9.24e-61
BnaA03g13140D	0.761273	0.865577	0.850347	0.0319184	712.129	68.5703	6.18667	3176.14	2778.63	225.639	167.665	15.4637	5.30133	818.063	1785.52	193.584	Fatty Acid Elongation & Wax Biosynthesis	AT5G59320	LTP3	5.52e-58
BnaCnng42990D	0.74836	0.80293	0.934922	0.00621486	764.767	108.919	9.993	3620.95	3138.06	534.14	366.778	24.5157	9.29667	1594.15	2400.23	370.32	Fatty Acid Elongation & Wax Biosynthesis	AT5G59310	LTP4	1.56e-58
BnaC04g07620D	0.780079	0.868807	0.816158	0.0475902		0.417333	0.1655	5.91233	5.99367	0.0955	0.126			0.95	0.3435	0.153667	Fatty Acid Elongation & Wax Biosynthesis	AT2G37870	LTP type 5	2.92e-68
BnaA01g02430D	0.641578	0.82116	0.883259	0.0196473	6.99567	1.49567	0.483667	4.2	4.27667	2.081	7.152	0.873667	0.218667	1.31933	2.26333	1.72033		AT4G34750	SAUR49	5.2e-83
BnaA01g02960D	0.944048	0.962193	0.994559	4.43261e-05	3.226			0.5925	0.31		2.37433	0.0535		0.395333				AT2G17305	AT2G17305	9.81e-100
BnaA01g03290D	0.864548	0.809297	0.861245	0.0275436	1.43667	0.429667	0.106	0.272	0.165333		0.279667	0.227667		0.039				AT4G33680	AGD2	0	Amino acid metabolism.biosynthesis.aspartate family.aspartate-derived amino acids.lysine.LL-diaminopimelate aminotransferase
BnaA01g03690D	0.963296	0.938628	0.995322	3.27812e-05	11.3965	1.743		0.3485			15.7443	2.82933		2.002						0
BnaA01g03720D	0.878209	0.963888	0.951735	0.00343802	2.04367	0.195	0.578667	0.0755	0.112667	0.282667	1.29967	0.123		0.111667						0
BnaA01g04530D	0.916503	0.924485	0.990181	0.00014416	1.9825	0.369333	0.117	0.058	0.101333	0.182	4.046	0.503	0.375333	0.416	0.0873333	0.146		AT4G32500	KT5	0	Solute transport.channels.VIC superfamily.voltage-gated potassium cation channel (AKT/SKOR/GORK)
BnaA01g05260D	0.90819	0.972998	0.952699	0.00330312	5.55933			0.8825	1.6695		27.8673	0.321333	0.083	3.358				AT4G39000	GH9B17	0
BnaA01g05580D	0.954177	0.90818	0.966534	0.00166118	1.249	0.141667	0.068	0.0765			0.725333	0.1195		0.2135				AT4G39590	AT4G39590	5.16e-115
BnaA01g06140D	0.970873	0.920198	0.992275	8.92796e-05	238.136	3.398	1.14067	16.335	12.6713	1.13633	42.9213	1.34067	2.63033	8.17333	1.65233	3.32933		AT2G24280	AT2G24280	8.87e-66	Protein homeostasis.proteolysis.serine-type peptidase activities.S28-class serine carboxypeptidase
BnaA01g06150D	0.969102	0.921077	0.988127	0.000210627	435.155	5.07533	1.04567	34.9223	25.2877	0.896333	35.1703	0.907	1.78433	7.90067	0.930333	2.35633		AT2G24280	AT2G24280	2.04e-162	Protein homeostasis.proteolysis.serine-type peptidase activities.S28-class serine carboxypeptidase
BnaA01g06470D	0.909236	0.863453	0.983562	0.000403107	61.4997	18.049	1.58833	4.429	3.19	0.653333	46.4187	21.4293	2.23633	6.22033	0.995333	0.810333		AT4G29760	HTT4	3.15e-86
BnaA01g06620D	0.973183	0.947684	0.992346	8.76609e-05	427.663	5.434	0.581333	30.5647	20.1643	0.599667	351.849	30.172	2.411	55.9263	1.548	1.97933		AT4G30430	TET9	2.08e-137
BnaA01g06650D	0.968995	0.969569	0.996658	1.6733e-05	452.645	1.57133		40.4783	27.7713	0.3505	676.784	15.6937	1.44033	84.5047	0.600333	0.737		AT4G30380	AT4G30380	3.93e-67
BnaA01g06720D	0.957306	0.97628	0.993292	6.7353e-05	4.01933	0.122		0.296	0.44		5.267	0.145		0.479667				AT5G39560	AT5G39560	5.42e-65
BnaA01g06830D	0.692037	0.817458	0.813981	0.0486861	1.059	0.732	0.069	0.502	0.327667		0.695	0.122667	0.0505	0.2385	0.127	0.0956667		AT4G30170	AT4G30170	0
BnaA01g06920D	0.937208	0.969061	0.981837	0.00049182	32.3633	0.329667		3.98067	5.8505		32.4873	0.580333		4.44533						0
BnaA01g06960D	0.896002	0.965464	0.999439	4.72724e-07	5.019	0.470333	0.3385	0.935667	0.41	0.455333	6.21967	0.21		0.864						0
BnaA01g07070D	0.744425	0.833633	0.979001	0.000656788	4.027	2.54167	1.08067	0.676	0.440333	0.407333	4.59067	1.943	0.874333	0.753333	0.118333	0.129667		AT5G63820	AT5G63820	2.82e-53
BnaA01g07560D	0.960092	0.971244	0.993658	6.02113e-05	93.2037	0.163333	0.134	9.1325	9.168		192.159	2.083	0.901667	24.4897		0.154667				0
BnaA01g07580D	0.973728	0.972482	0.996651	1.68064e-05	363.746	0.329	0.4035	28.6527	17.9427	0.4545	566.679	1.60267	0.236667	75.5627	0.2605	0.3065				0
BnaA01g07840D	0.779613	0.842947	0.989121	0.000176893	1.084	0.593	0.227	0.1975	0.11	0.067	9.022	3.56867	1.45467	1.43767	0.267667	0.356		AT4G26870	AT4G26870	0	Protein biosynthesis.aminoacyl-tRNA synthetase activities.aspartate-tRNA ligase
BnaA01g07870D	0.936227	0.97286	0.989392	0.000168182	14.586			2.55	2.101		31.1607	0.1505		4.078				AT4G29037	AT4G29037	1.06e-70
BnaA01g08010D	0.89048	0.86521	0.949348	0.00378347	5.623	0.490667	0.266667	0.5845	0.794667	0.942667	5.629	1.64133	0.455333	1.06733	0.347667	0.282		AT4G28890	ATL42	0	Protein homeostasis.ubiquitin-proteasome system.ubiquitin-fold protein conjugation.ubiquitin conjugation (ubiquitylation).ubiquitin-ligase E3 activities.RING-domain E3 ligase activities.RING-H2-class E3 ligase
BnaA01g08970D	1	1	1	1.84889e-32	3.702						0.3985									0
BnaA01g09090D	0.918014	0.910715	0.992731	7.90619e-05	1.521	0.315333	0.0416667	0.125	0.081	0.0605	3.13567	0.895333	0.0923333	0.374667		0.0375		AT4G18350	NCED2	0	Phytohormone action.abscisic acid.biosynthesis.neoxanthin cleavage protein
BnaA01g09100D	0.865342	0.870333	0.94727	0.00409738	1.032		0.196	0.4125	0.0863333		0.230333			0.149333				AT4G18360	GOX3	0	Photosynthesis.photorespiration.glycolate oxidase
BnaA01g09630D	0.986183	0.947318	0.992363	8.72623e-05	2.72133			0.188			0.590333			0.102		0.0535		AT3G17530	AT3G17530	4.33e-106
BnaA01g09950D	0.847869	0.809707	0.956599	0.00278461	1.236	0.201333	0.193333	0.1835	0.175	0.187	0.295333	0.0836667	0.0783333	0.076		0.043		AT1G03280	AT1G03280	1.24e-171	RNA biosynthesis.RNA polymerase II-dependent transcription.transcription initiation.TFIIe basal transcription factor heterodimer.subunit alpha
BnaA01g09960D	0.957356	0.931459	0.981977	0.000484301	2.413	0.245		0.0745	0.195		1.00767	0.178		0.167333				AT4G20330	AT4G20330	3.74e-146	RNA biosynthesis.RNA polymerase II-dependent transcription.transcription initiation.TFIIe basal transcription factor heterodimer.subunit beta
BnaA01g10180D	0.871662	0.961637	0.970783	0.00126796	8.49967	1.307		2.47667	1.6705		6.57833	0.405333	0.1115	0.745						0
BnaA01g10910D	0.946532	0.932259	0.988583	0.000194776	93.7223	10.4033	0.45	5.12233	8.73833	0.3415	42.435	7.84	1.72933	4.487		0.316667		AT4G21050	DOF4.4	5.04e-65	RNA biosynthesis.transcriptional regulation.C2C2 transcription factor superfamily.transcription factor (DOF)
BnaA01g11700D	0.911414	0.924837	0.993989	5.40923e-05	21.8537	1.17767	0.494667	3.041	2.245	2.72133	9.483	0.984333	0.2495	1.215	0.265	0.85		AT4G21895	AT4G21895	8.3e-65
BnaA01g12410D	0.980292	0.949839	0.980308	0.000577835	70.2337	0.575667		2.438	3.907		36.8837	1.45867		7.792						0
BnaA01g12420D	0.979913	0.974199	0.997519	9.22189e-06	37.8663	0.4045		1.95633	1.44233		28.2423	0.696667	0.088	2.85867				AT5G46000	AT5G46000	3.42e-58
BnaA01g12720D	0.944497	0.952047	0.980728	0.000553556	26.42	1.35		1.91167	4.07033		14.6227	1.65267	0.12	1.73333				AT1G70040	AT1G70040	6.89e-48
BnaA01g12870D	0.946904	0.863126	0.931177	0.00694191	21.7517	1.95533	0.489667	1.59933	1.30267	0.427667	23.6397	10.574	0.144333	3.33367	1.42167	0.704667		AT4G23060	IQD22	0
BnaA01g13180D	0.856993	0.924408	0.98531	0.000322092	8.50633	2.63767	0.076	1.88367	1.361	0.124	7.87033	1.45867	0.101333	1.262	0.095	0.0576667		AT4G23510	AT4G23510	1.08e-46
BnaA01g15090D	0.923734	0.961829	0.982216	0.00047161	2.087			0.2065	0.413667	0.175667	4.155	0.116		0.42	0.0966667	0.160333		AT4G25900	AT4G25900	0		superpathway of sucrose and starch metabolism I (non-photosynthetic tissue)
BnaA01g15370D	0.896731	0.914735	0.983998	0.000382026	4.87433	0.762333	0.248333	0.797	0.6585	0.0506667	4.25733	0.998	0.222667	0.594333				AT3G52680	AT3G52680	2.17e-81
BnaA01g15410D	0.676724	0.819174	0.975158	0.000918056	44.233	16.6053	6.20333	22.5453	16.66	9.48333	84.5257	17.1153	7.808	27.5927	14.5793	9.32667		AT4G26220	CCoAOMT7	9.58e-149	Cellular respiration.oxidative phosphorylation.ATP synthase complex.membrane MF0 subcomplex.subunit g | Cell wall organisation.lignin.monolignol biosynthesis.caffeoyl-CoA 3-O-methyltransferase (CCoA-OMT)
BnaA01g15710D	0.856538	0.792557	0.94842	0.00392219	52.8963	14.56	2.29433	5.483	11.043	4.56267	66.8377	37.4907	4.85333	7.59033	10.938	8.45267		AT4G26590	OPT5	0	Solute transport.carrier-mediated transport.OPT family.oligopeptide transporter (OPT)
BnaA01g16730D	0.956397	0.955648	0.992677	8.02485e-05	19.7687	1.48567		1.1505	1.67367		15.0357	1.42367	0.121	1.78967				AT4G27890	BOB2	9.2e-121
BnaA01g16760D	0.977483	0.785134	0.890131	0.0174435	7.33667			0.3495	0.4765		0.672667			0.243333	0.208333	0.271				0	RNA biosynthesis.transcriptional regulation.MYB transcription factor superfamily.transcription factor (MYB-related)
BnaA01g17260D	0.956923	0.942943	0.988801	0.00018743	136.853	5.08233	1.12433	11.839	11.025	0.405333	110.022	14.4443	1.89167	15.0517						0
BnaA01g17270D	0.85148	1	0.908101	0.01228	3.716	0.5315	1.63			0.598	0.3495									0
BnaA01g17280D	0.953675	0.920694	0.971805	0.00118122	60.563	2.227	0.458667	6.29467	4.864	0.183667	29.809	7.106	0.576	3.792	0.0915	0.254667				0
BnaA01g17290D	0.849086	0.806453	0.906665	0.0126605	163.957	47.5737	38.1367	12.9147	13.2803	11.812	160.898	106.896	22.9263	18.6717	1.3	5.913				0
BnaA01g17470D	0.771221	0.882587	0.948573	0.00389914	1.654	0.729667	0.360667	0.099	0.315667	0.387	2.70867	1.26467		0.3255						0
BnaA01g17650D	0.891667	0.927463	0.973153	0.0010715	2.572	0.470333	0.428333	0.1855	0.121	0.188	10.4917	1.32233	0.225667	2.062	0.0745	0.120667		AT4G04910	NSF	0	Enzyme classification.EC_3 hydrolases.EC_3.6 hydrolase acting on acid anhydride
BnaA01g17660D	0.784807	0.824476	0.876134	0.0220639	13.3263	2.568	6.68567	1.118	1.75733	2.20967	11.7367	4.80067	2.35833	1.92333	0.817667	0.400333				0
BnaA01g18110D	0.933731	0.962555	0.989095	0.000177744	2.20667	0.12	0.157333	0.115	0.2685	0.0703333	4.25333	0.203	0.0946667	0.454		0.0446667		AT4G16845	VRN2	1.09e-101	Chromatin organisation.histone modifications.histone lysine methylation.PRC2 histone methylation complex.VRN/FIS/EMF core subcomplexes.component EMF2|VRN2|FIS2 | RNA biosynthesis.transcriptional regulation.transcription factor (C2H2-ZF)
BnaA01g18620D	0.872313	0.834917	0.952501	0.00333068	17.1527	2.821	3.726	1.1595	1.857	1.38733	9.069	3.434	2.75467	1.05467		0.242333		AT4G15417	RTL1	1.17e-98
BnaA01g18810D	0.909702	0.915856	0.9938	5.75459e-05	7.74733	2.74	0.052	0.2875	0.418333		12.021	3.59667	0.1445	1.24833	0.068			AT1G10190	AT1G10190	4.45e-135
BnaA01g18820D	0.931478	0.902111	0.965518	0.00176302	17.591	3.99233		1.36	0.6745		0.884333	0.243333				0.1895		AT1G10190	AT1G10190	3.22e-105
BnaA01g19220D	0.902912	0.820204	0.942828	0.00480956	1.179	0.488			0.0843333		0.717667	0.533667		0.1115				AT4G14580	CIPK4	0	Protein modification.phosphorylation.CAMK protein kinase superfamily.SNF1-related protein kinase (SnRK3)
BnaA01g19370D	1	0.934398	0.94563	0.00435379	4.104						0.939	0.308								0
BnaA01g19590D	0.832965	0.855784	0.979682	0.000615027	1.266	0.343667	0.211667	0.2355	0.1835	0.083	2.93033	1.059	0.217333	0.52	0.082	0.234667		AT3G51160	MUR1	0	Carbohydrate metabolism.nucleotide sugar biosynthesis.GDP-L-fucose biosynthesis.de novo biosynthesis.GDP-D-mannose 4,6-dehydratase (MUR1)
BnaA01g20250D	0.875241	0.721214	0.943812	0.00464698	0.346		0.049	0.077	0.0603333	0.0295	1.75667	0.384333	0.163667	0.811667	0.677333	0.411667		AT3G47780	ABCA7	0	Solute transport.primary active transport.ABC superfamily.ABC2 family.subfamily ABCA transporter
BnaA01g20390D	0.818075	0.892595	0.859058	0.0283972	2.047	0.063	0.269667	0.527	0.166	0.836333	0.607667	0.1055		0.1215	0.0993333			AT3G48580	XTH11	6.22e-137	Enzyme classification.EC_2 transferases.EC_2.4 glycosyltransferase
BnaA01g20940D	0.879821	0.396048	0.86899	0.0246212	4.0315	0.5845	0.454		0.418	0.966	2.26067	1.24267	1.39067	0.872333	1.59167	1.72933				0
BnaA01g21310D	0.989325	1	0.998606	2.91386e-06	1.07733		0.0575				0.189667							AT4G22060	AtFDB29	3.34e-97
BnaA01g22410D	0.908483	0.968828	0.974042	0.00100199	8.93167	1.441		0.7175	1.9285		11.4783	0.765333	0.132667	0.891				AT2G29880	AT2G29880	6.09e-45
BnaA01g22420D	0.929478	0.967208	0.965423	0.00177266	14.2533	0.331333	0.111	1.166	3.4175		7.47533	0.261333		0.964333				AT2G29880	AT2G29880	6.67e-63
BnaA01g23130D	0.77649	0.810523	0.987577	0.000230542	1.6745	0.822	0.412	0.153	0.186333	0.298	6.86133	3.58533	1.405	0.910333	0.11	0.489667				0
BnaA01g23230D	0.886643	0.886708	0.89855	0.0149162	1.5585	0.261	0.273667			0.348667	1.02067	0.413333		0.0853333	0.0795			AT5G45100	BRG1	8.32e-118
BnaA01g23270D	0.833966	0.547818	0.818751	0.0462995	1.5015	0.7665				0.48	0.511667	0.322333		0.2655	0.237	0.332				0
BnaA01g23300D	1	0.865485	0.885956	0.0187673	3.602						1.072	0.218		0.503				AT2G30810	AT2G30810	8.4e-41	Phytohormone action.signalling peptides.CRP (cysteine-rich-peptide) category.GASA/GAST-peptide activity.GASA-precursor polypeptide
BnaA01g23590D	0.916379	0.967981	0.984495	0.000358745	1.02367			0.259	0.169		0.862			0.138				AT2G28010	AT2G28010	0	Protein homeostasis.proteolysis.aspartic-type peptidase activities.A1-class protease (Pepsin)
BnaA01g23780D	0.926934	0.759264	0.826504	0.04254	2.964			0.3275	0.755333		3.36967		0.277	0.779333	1.012	1.98767				0
BnaA01g24970D	0.963108	0.971041	0.996351	1.99438e-05	93.273			10.1283	7.077		208.245	1.92867	0.144	27.278	0.3355	0.4665				0	Phytohormone action.signalling peptides.CRP (cysteine-rich-peptide) category.RALF/RALFL-peptide activity.receptor CrRLK1L chaperone (LLG)
BnaA01g25630D	0.945318	0.937792	0.994452	4.60918e-05	110.946	12.411	0.378333	10.2253	6.63933	0.68	128.822	23.44	0.560667	15.1553	0.560667	0.352333		AT3G20210	DELTA-VPE	0	Protein homeostasis.proteolysis.cysteine-type peptidase activities.C13-class asparaginyl endopeptidase (Legumain) | Multi-process regulation.Programmed Cell Death (PCD) system.cysteine proteinase (VPE)
BnaA01g25930D	0.945769	0.944616	0.977233	0.000771631	31.659			3.6875	4.897		61.3737	4.46033	0.762667	11.7727						0	Phytohormone action.signalling peptides.NCRP (non-cysteine-rich-peptide) category.CLE-peptide activity.CLE-precursor protein
BnaA01g26240D	0.947854	0.966809	0.978415	0.000693817	5.53633	0.172		0.325	0.9465		5.632	0.162		0.772667				AT3G19160	IPT8	6.57e-167	Phytohormone action.cytokinin.biosynthesis.adenylate isopentenyltransferase
BnaA01g26690D	0.709132	0.856137	0.878768	0.0211548	26.888	18.2573	10.604	2.43467	2.92567	4.88267	47.1927	10.5713	10.4467	5.88	1.299	5.74933		AT3G18560	AT3G18560	1.4e-96
BnaA01g26700D	0.944786	0.965822	0.98551	0.000313406	7.96233	0.135		0.7985	1.19533	0.0693333	8.94333	0.232		1.29633				AT3G18550	BRC1	3.37e-124	RNA biosynthesis.transcriptional regulation.transcription factor (TCP)
BnaA01g26710D	0.894722	0.951676	0.975244	0.000911686	56.826	1.096		21.7743	7.04233		81.388	1.8625	2.066	15.7363						0
BnaA01g26830D	0.952503	0.952798	0.992389	8.66729e-05	29.3563	0.6635		4.0345	2.27367		11.2447	1.1075		1.54633						0
BnaA01g27140D	0.864803	0.711788	0.906967	0.0125802	3.72567	1.22233	0.338	0.2565	0.380667	0.321	2.234	1.51533	0.834	0.293	0.125	0.452		AT5G25475	AT5G25475	1.09e-95	RNA biosynthesis.transcriptional regulation.B3 transcription factor superfamily.transcription factor (REM)
BnaA01g27330D	0.903738	0.919767	0.971001	0.00124923	5.98333	1.27933	0.208667	0.5485	0.616333	0.227	6.80433	0.726667	0.440333	1.56267				AT3G17152	AT3G17152	1.01e-70
BnaA01g27500D	1	1	1		3.044						1.05667							AT3G16970	AT3G16970	1.41e-42
BnaA01g27610D	0.966452	0.954274	0.959815	0.00238982	2.793				0.4685		3.61867			0.671333		0.156		AT3G16720	ATL2	2.45e-49
BnaA01g27620D	0.957885	0.943053	0.988885	0.000184621	1.135			0.17	0.069		0.974	0.116333		0.161				AT3G16720	ATL2	7.31e-86	Protein homeostasis.ubiquitin-proteasome system.ubiquitin-fold protein conjugation.ubiquitin conjugation (ubiquitylation).ubiquitin-ligase E3 activities.RING-domain E3 ligase activities.RING-H2-class E3 ligase
BnaA01g27840D	0.937841	0.948043	0.964616	0.00185591	5.18667			0.5215	1.0905		4.02767	0.326667	0.069	0.650667				AT3G17710	AT3G17710	5.4e-135
BnaA01g28070D	0.978358	0.888002	0.89664	0.0154727	127.115	0.896333	0.119333	7.22033	5.363	0.156333	30.256	0.442	0.181333	15.381	0.21	0.728667		AT1G52030	MBP2	2.81e-127
BnaA01g29790D	0.832355	0.920325	0.927117	0.00777433	1.1755	0.144333	0.0785	0.6825	0.08		3.97367	0.348333	0.238667	0.82	0.06	0.116		AT3G13890	MYB26	4.42e-173	RNA biosynthesis.transcriptional regulation.MYB transcription factor superfamily.transcription factor (MYB)
BnaA01g29860D	0.867994	0.435571	0.819148	0.0461034	6.505	0.959333	0.386	1.4935	1.45467		3.94333	3.129	2.206	1.88233	2.46333	1.448				0
BnaA01g30300D	0.813624	0.923629	0.929094	0.00736315	3.3055	0.091	0.459333	1.44167	0.809667	0.278667	7.96333	0.4015	0.985333	0.842667	0.398667	0.412667		AT3G12820	MYB10	3.5e-117	RNA biosynthesis.transcriptional regulation.MYB transcription factor superfamily.transcription factor (MYB)
BnaA01g30370D	0.854937	0.807273	0.982833	0.000439523	24.3067	5.631	1.60433	4.023	3.89167	2.48	19.9287	3.57467	1.899	4.70267	4.10567	4.922		AT3G12700	NANA	0	Protein homeostasis.proteolysis.aspartic-type peptidase activities.A1-class protease (Pepsin)
BnaA01g30530D	0.802653	0.704608	0.973982	0.00100663	25.304	9.29067	6.01267	2.608	4.12367	2.93333	23.7	13.488	7.80133	5.39067	3.768	4.556				0
BnaA01g30830D	0.959678	0.950332	0.994256	4.93874e-05	1469.39	96.9293	9.76267	106.937	78.7077	3.90767	2717.23	246.432	10.4443	407.427	5.632	4.86067		AT3G12145	FLR1	0	External stimuli response.pathogen.defense mechanisms.pathogen polygalacturonase inhibitor (PGIP)
BnaA01g30940D	0.92836	0.65394	0.917699	0.00988149	5.0535	0.258	0.141333	0.3405	0.691333	0.379	1.48067	0.472333	0.245667	0.468	0.545	0.831		AT3G11230	AT3G11230	2.69e-79
BnaA01g31380D	0.961651	0.953701	0.986567	0.000269473	59.95	0.657	0.0415	4.782	5.94167	0.073	108.201	4.94233	0.228333	19.564		0.3135		AT3G10890	MAN3	0	Cell wall organisation.hemicellulose.heteromannan.modification and degradation.endo-beta-1,4-mannanase
BnaA01g31830D	0.926175	0.927137	0.981257	0.000523668	27.9897	4.51533	2.74333	1.186	1.01133	0.875667	82.997	6.44867	5.954	14.976	0.981	1.87733		AT5G47590	AT5G47590	4.5e-97
BnaA01g31860D	0.801741	0.778015	0.974166	0.000992493	4.25067	0.977667	0.945333	0.997	0.802667	0.491	5.59467	1.69033	1.858	1.63433	0.494	0.533		AT3G10290	AT3G10290	0
BnaA01g31930D	0.972984	0.968878	0.996265	2.08953e-05	682.228	4.31367	0.479333	49.8793	37.1507	0.332333	1002.51	27.2897	1.70767	125.338	0.920667	0.746333				0
BnaA01g31940D	0.906582	0.950652	0.984522	0.000357489	164.29	33.654	13.9563	8.039	13.8467	7.24167	131.284	13.1047	1.75533	17.5333						0
BnaA01g32310D	0.931549	0.88341	0.992145	9.23207e-05	3.2505	0.308		0.3605	0.444		5.2	1.01967	0.234333	0.857	0.516667	0.403667		AT3G08710	TH9	1.47e-92	Redox homeostasis.cytosol/mitochondrion/nucleus redox homeostasis.H-type thioredoxin
BnaA01g33160D	0.943197	0.929585	0.989477	0.000165508	20.3757	2.21167	0.5275	0.9105	1.22033	0.917	7.58267	1.29467	0.463	0.912						0
BnaA01g33370D	0.803632	0.820735	0.978852	0.000666157	17.695	7.21133	2.218	2.93067	2.995	2.01867	10.8997	5.255	1.84367	1.82833	0.276	0.566667		AT3G04600	AT3G04600	0	Protein biosynthesis.aminoacyl-tRNA synthetase activities.tryptophan-tRNA ligase
BnaA01g33950D	0.946099	0.830222	0.883945	0.0194215	30.7687	1.92467		2.44733	3.528	0.392333	8.75633	4.53433		1.8755	0.508333	0.515				0
BnaA01g33960D	0.689889	0.822503	0.943295	0.00473207	14.1403	7.07533	2.49867	3.046	4.54567	4.75967	1.87533	0.975333	0.197333	0.315667	0.111	0.065				0
BnaA01g34420D	0.869042	0.948401	0.981815	0.000493023	1.389	0.137667	0.302	0.198	0.1225	0.149333	2.68867	0.066	0.111333	0.516333				AT3G03260	HDG8	0	RNA biosynthesis.transcriptional regulation.Homeobox transcription factor superfamily.transcription factor (HD-ZIP IV)
BnaA01g34870D	0.931604	0.968824	0.964478	0.00187028	31.4663	0.364333		2.728	7.6685		16.2433	0.413667		2.11833						0
BnaA01g34940D	0.902989	0.916762	0.990554	0.000133427	24.5317	1.926	3.42967	2.674	2.8755	0.994	15.527	0.874667	2.89233	1.97933	0.1535	0.562333		AT4G19380	AT4G19380	4.17e-78
BnaA01g34950D	0.935322	0.914178	0.992252	8.98088e-05	31.7223	1.355	3.31367	2.25067	2.03433	1.305	12.4303	0.637333	2.368	1.53	0.137	0.661667		AT4G19380	AT4G19380	0
BnaA01g35350D	1	1	1		2.722						0.827333									0
BnaA01g35570D	1	0.952753	0.983337	0.000414166	1.8795						2.70633	0.137		0.502333				AT3G50610	CEP9	9.67e-90	Phytohormone action.signalling peptides.NCRP (non-cysteine-rich-peptide) category.CEP-peptide activity.CEP-precursor polypeptide | Nutrient uptake.nitrogen assimilation.systemic nitrogen signalling.signalling polypeptide (CEP)
BnaA01g36000D	0.965449	0.954569	0.992345	8.76722e-05	119.528	1.942	0.531333	8.933	8.83033	0.4125	190.888	16.2707	2.841	23.614	0.4025	0.232667		AT5G38440	AT5G38440	2.19e-61
BnaA01g36020D	0.931093	0.942182	0.993965	5.45184e-05	4.91533	0.575	0.0345	0.741333	0.342667		4.302	0.292667		0.805		0.146		AT1G61130	SCPL32	0	Protein homeostasis.proteolysis.serine-type peptidase activities.S10-class serine carboxypeptidase (SCPL)
BnaA01g36040D	0.981741	0.892201	0.94741	0.00407588	5.19	0.3065	0.167333				1.154	0.35		0.272						0
BnaA01g36110D	0.931445	0.911609	0.981215	0.00052598	88.6653	15.623	1.37	4.712	8.07533	0.612	104.729	32.5383	0.961	12.1977	0.213667	0.375		AT1G60986	SCRL4	3.71e-42
BnaA01g36190D	0.94195	0.829358	0.943268	0.00473654	28.2	4.54733	0.903667	1.556	0.916333	0.261667	8.956	4.44733	1.06133	1.445		0.687667		AT1G61700	AT1G61700	2.58e-46	RNA biosynthesis.DNA-dependent RNA polymerase (Pol) complexes.Pol I-V shared regulatory components.subunit 10
BnaA01g36450D	0.965261	0.892703	0.837119	0.0376347	5.572	0.359333		0.332	0.2765		0.37					0.1985				0
BnaA01g36860D	0.887398	0.66213	0.855348	0.029873	1.6175	0.526667	0.245667			0.138333	0.732333	0.538	0.47	0.0925		0.136667				0
BnaA02g00160D	0.962962	0.935826	0.991244	0.000114678	5.813	0.412		0.187	0.324	0.1535	2.81733	0.294333	0.074	0.387667		0.148		AT5G09790	ATXR5	0	Chromatin organisation.histone modifications.histone lysine methylation.class IV histone methyltransferase
BnaA02g00640D	0.983881	0.967005	0.979857	0.000604547	1.13533	0.0915					0.591			0.0975				AT5G10660	AT5G10660	5.37e-116
BnaA02g01200D	0.954023	0.924779	0.987618	0.000229012	23.919	2.48867	0.342667	1.19433	1.32033	0.152667	17.9413	3.22533	0.146	3.05067	0.1545	0.171333		AT5G12270	AT5G12270	0	Enzyme classification.EC_1 oxidoreductases.EC_1.14 oxidoreductase acting on paired donor with incorporation or reduction of molecular oxygen
BnaA02g01220D	0.939816	0.912229	0.99585	2.57992e-05	1.3215			0.262		0.135667	1.014			0.267		0.178		AT5G12340	AT5G12340	4.46e-127
BnaA02g01240D	0.86454	0.803966	0.984506	0.000358245	11.7777	2.131	0.770333	1.916	1.83	1.32967	2.60567	0.855667	0.212667	0.469	0.425	0.591667		AT5G12390	FIS1B	2.91e-99	Cell cycle organisation.organelle division.mitochondrion and peroxisome division.DRP3-recruiting factor (FIS1)
BnaA02g01520D	0.806345	0.803936	0.992894	7.55608e-05	86.289	46.1027	16.7453	8.41033	4.645	7.648	27.538	17.2877	4.106	3.265	0.666333	1.671		AT5G13220	JAZ10	6.5e-106	RNA biosynthesis.transcriptional regulation.transcription factor (TIFY)
BnaA02g01750D	0.960887	0.961612	0.98336	0.000413032	14.2017			1.11933	1.658		6.891			1.32267				AT5G13620	AT5G13620	1.36e-106
BnaA02g01760D	0.954588	0.962884	0.991545	0.00010693	26.1793			3.154	2.79033		11.9553	0.283		1.93567				AT5G13620	AT5G13620	1.06e-100
BnaA02g01800D	0.958779	0.958313	0.99747	9.59453e-06	63.46	2.17633	0.237667	6.66133	3.62667	0.377333	73.1497	4.69433	0.647333	9.09433	0.428667	0.382333		AT5G13670	UMAMIT15	0	Solute transport.carrier-mediated transport.DMT superfamily.solute transporter (UmamiT)
BnaA02g01900D	0.959093	0.96286	0.993554	6.21896e-05	37.99	0.901333	0.338667	3.13233	3.08	0.318	18.546	0.956333		2.48767						0
BnaA02g02010D	0.907491	0.915243	0.987789	0.000222749	61.3533	3.74567	11.5057	5.33167	3.80167	3.994	38.647	5.81633	4.29667	4.34733	0.742	1.17567		AT5G14130	AT5G14130	2.71e-175
BnaA02g02170D	0.985229	1	0.997314	1.08161e-05	4.2425		0.313333				0.7385									0
BnaA02g02670D	0.935359	0.957755	0.977283	0.000768233	37.0203	1.17033	0.1	3.93033	6.7645		5.128	0.442333		0.523333		0.1175		AT5G39280	EXPA23	1.74e-106	Cell wall organisation.cell wall proteins.expansin activities.alpha-class expansin
BnaA02g03420D	0.95868	0.977367	0.988727	0.00018991	32.6797	0.14		2.17367	4.438		5.464	0.0963333		0.522				AT5G17200	AT5G17200	0	Enzyme classification.EC_3 hydrolases.EC_3.2 glycosylase
BnaA02g03520D	0.868271	0.810296	0.978645	0.000679163	11.3283	4.49367	0.753333	0.645333	1.07633	0.492667	4.50033	2.312	0.926	0.622667	0.132	0.276		AT5G17320	HDG9	0	RNA biosynthesis.transcriptional regulation.Homeobox transcription factor superfamily.transcription factor (HD-ZIP IV)
BnaA02g03860D	0.861729	0.834099	0.989972	0.000150323	93.0987	32.653	13.0577	7.29033	7.11667	4.24667	52.5093	22.2193	10.168	7.78833	0.759333	2.62167		AT5G18000	VDD	3.84e-132	RNA biosynthesis.transcriptional regulation.B3 transcription factor superfamily.transcription factor (REM)
BnaA02g04140D	0.966742	0.835059	0.890045	0.0174704	20.1233	2.22467	0.296667	0.4525	0.239	0.1335	1.28167	0.615667	0.441333							0
BnaA02g04370D	0.96288	0.964721	0.997618	8.50327e-06	15.6133			2.10933	0.7885		21.8497	0.1305		3.72367						0
BnaA02g04510D	0.727087	0.945849	0.890338	0.0173793	1.69333	0.248	0.464333	0.423	0.314333	0.861	0.614333		0.03	0.136333				AT3G03260	HDG8	0	RNA biosynthesis.transcriptional regulation.Homeobox transcription factor superfamily.transcription factor (HD-ZIP IV)
BnaA02g04820D	0.986875	0.933259	0.97617	0.000845011	36.494	1.025			1.37		7.203	1.063		1.34067						0
BnaA02g04830D	0.976036	0.954154	0.997013	1.33692e-05	37.8853	0.884	0.0715	2.5075	1.07633		7.06867	0.412333		0.97	0.097	0.141		AT3G24130	AT3G24130	2.38e-101	Cell wall organisation.pectin.homogalacturonan.modification and degradation.pectin methylesterase
BnaA02g04840D	0.965523	0.959548	0.997846	6.95317e-06	5.25767			0.692	0.162333	0.052	7.553	0.262333		1.26533				AT5G20330	BETAG4	0	Enzyme classification.EC_3 hydrolases.EC_3.2 glycosylase
BnaA02g04930D	0.992142	0.949295	0.990514	0.000134546	5.63767			0.2215			2.08	0.188		0.339333				AT5G20340	BG5	0	Enzyme classification.EC_3 hydrolases.EC_3.2 glycosylase
BnaA02g05050D	0.97207	0.954291	0.982796	0.000441397	74.223		0.135	3.568	6.66233		116.737	3.201	1.24867	22.066	0.164					0
BnaA02g05250D	0.886216	0.968349	0.9582	0.00258429	1.62267			0.531667	0.3915		2.97933	0.0525		0.419				AT5G21120	EIL2	5.82e-61	Phytohormone action.ethylene.perception and signal transduction.signal transducer (EIN3) | RNA biosynthesis.transcriptional regulation.transcription factor (EIL)
BnaA02g05270D	0.967353	0.971597	0.997841	6.98384e-06	3.22033	0.1135		0.2385	0.173667		15.9443	0.729		1.53533				AT5G21130	AT5G21130	7.74e-114
BnaA02g05790D	0.820876	0.721953	0.938295	0.00559385	72.2877	39.315	10.6397	6.152	5.325	3.31067	28.898	26.619	8.387	2.98533	0.589667	1.594				0	Chromatin organisation.histone modifications.histone deacetylation.HD2 histone deacetylase
BnaA02g05800D	1	1	1		1.1475						0.0876667							AT4G05460	SKIP19	2.08e-114
BnaA02g06030D	0.869967	1	0.957019	0.0027314	2.414		0.459	0.5935	0.517		1.474									0
BnaA02g06090D	0.962669	0.960827	0.99281	7.7368e-05	267.682	4.45833	0.087	22.8763	22.2843	0.258667	284.436	12.112	0.913	41.94	0.304667	0.441667		AT5G22980	scpl47	0	Protein homeostasis.proteolysis.serine-type peptidase activities.S10-class serine carboxypeptidase (SCPL)
BnaA02g06300D	0.930256	0.960525	0.973247	0.00106402	1.408			0.196	0.295		4.391		0.102667	0.764				AT5G60440	AGL62	2.01e-62	RNA biosynthesis.transcriptional regulation.transcription factor (MADS/AGL)
BnaA02g06310D	0.929724	0.950408	0.989411	0.000167605	2.484			0.704333	0.1685		7.31633	0.22	0.2925	1.30167				AT5G60440	AGL62	3.48e-92	RNA biosynthesis.transcriptional regulation.transcription factor (MADS/AGL)
BnaA02g07390D	0.966266	0.965097	0.992197	9.10828e-05	31.4027	0.130667		2.502	2.664		35.051	0.711667	0.106667	5.23867		0.06		AT5G58830	AT5G58830	0	Protein homeostasis.proteolysis.serine-type peptidase activities.S8-class protease (subtilisin) families.protease (SBT4)
BnaA02g07400D	0.967729	0.966642	0.993973	5.43758e-05	12.014	0.122		0.8855	0.909	0.022	25.1193	0.818667	0.081	3.29				AT5G58830	AT5G58830	0	Protein homeostasis.proteolysis.serine-type peptidase activities.S8-class protease (subtilisin) families.protease (SBT4)
BnaA02g07410D	0.975039	0.966492	0.994139	5.14268e-05	83.0937	0.422333	0.193	4.95733	4.318	0.48	135.224	2.95433	0.380667	19.1103	0.0733333	0.136667		AT5G58830	AT5G58830	0	Protein homeostasis.proteolysis.serine-type peptidase activities.S8-class protease (subtilisin) families.protease (SBT4)
BnaA02g07420D	0.986249	0.973927	0.986988	0.000252849	1.898				0.1305		1.483			0.193333				AT5G58840	AT5G58840	0
BnaA02g07430D	0.932774	0.951352	0.988477	0.000198391	17.5617	1.95233	0.052	1.84167	2.057		10.1177	0.671667	0.0863333	1.658		0.045		AT5G58830	AT5G58830	0	Protein homeostasis.proteolysis.serine-type peptidase activities.S8-class protease (subtilisin) families.protease (SBT4)
BnaA02g07490D	0.963104	1	0.991263	0.000114181	1.553				0.208	0.0785	0.4795									0
BnaA02g07630D	0.901384	0.842802	0.955803	0.00288687	7.081	2.06367	0.196667	0.5835	0.537667	0.11	8.252	3.08633	0.19	2.85267	0.214333	0.142667		AT5G58390	AT5G58390	0
BnaA02g07770D	0.896573	0.901558	0.983664	0.000398133	3.19033	0.463333	0.126667	0.575333	0.4845		4.065	0.864667	0.172	0.790333	0.0735	0.100333		AT5G58230	MSI1	0	Chromatin organisation.histone chaperone activities.CAF1 histone chaperone complex.component CAF1c/MSI | Chromatin organisation.histone modifications.histone lysine methylation.PRC2 histone methylation complex.VRN/FIS/EMF core subcomplexes.component MSI1
BnaA02g07880D	0.895573	0.893543	0.990101	0.000146504	42.1387	1.34833	10.4063	3.485	3.36667	3.39567	16.617	1.71533	3.692	2.232	0.137	1.06867		AT5G58070	TIL	3.48e-112
BnaA02g08190D	0.855509	0.834265	0.973061	0.00107878	3.18567	0.799	0.468333	0.3495	0.22	0.464667	6.189	1.51467	1.81567	1.205		0.593333		AT5G57330	AT5G57330	0		superpathway of sucrose and starch metabolism I (non-photosynthetic tissue)
BnaA02g08500D	0.960893	0.960614	0.983197	0.000421152	12.0703	0.278667		0.544	1.5375		9.125	0.370667	0.122333	1.304				AT5G56420	AT5G56420	7.81e-85
BnaA02g08540D	0.848945	0.928368	0.905121	0.0130759	25.7443	14.1767	0.44	1.82467	2.8	0.202667	14.3317	2.30467	0.200667	2.52567		0.102		AT5G56640	MIOX5	0	Carbohydrate metabolism.nucleotide sugar biosynthesis.UDP-D-glucuronic acid biosynthesis.myo-inositol oxidation pathway (MIOP).myo-inositol oxygenase
BnaA02g08730D	0.95504	0.969975	0.981921	0.000487327	52.5803	0.744667		2.628	8.32533	0.122	51.17	1.59567	0.287	5.79933						0	RNA biosynthesis.transcriptional regulation.B3 transcription factor superfamily.transcription factor (REM)
BnaA02g08870D	0.834944	0.756426	0.961031	0.00224833	48.1757	26.9277	3.362	4.848	3.39367	1.227	64.293	50.178	17.389	7.55867	0.805333	2.36967		AT5G55730	FLA1	0	Cell wall organisation.cell wall proteins.hydroxyproline-rich glycoprotein activities.arabinogalactan-protein (AGP) activities.fasciclin-type AGP (FLA)
BnaA02g08960D	0.917918	0.864165	0.96423	0.00189632	48.444	6.128	3.036	3.175	6.112	1.431	34.73	8.61833	6.81867	6.486	0.2145	1.45033		AT5G55590	QRT1	2.96e-180	Cell wall organisation.pectin.homogalacturonan.modification and degradation.pectin methylesterase
BnaA02g09130D	0.741099	0.835283	0.929972	0.0071842	1.219	0.631	0.149	0.630333	0.0993333	0.0683333	1.72133	0.942	0.152	0.262333		0.0613333		AT5G55310	TOP1BETA	0	Cell cycle organisation.DNA replication.preinitiation.DNA topoisomerase (TOP1)
BnaA02g09810D	0.958103	0.966361	0.997037	1.31542e-05	19.9773	0.44	0.370667	2.132	1.02533	0.217	97.458	0.975	0.132667	14.907	0.1555	0.222		AT5G54160	OMT1	0	Cell wall organisation.lignin.monolignol biosynthesis.caffeic acid O-methyltransferase (COMT)
BnaA02g10060D	0.920788	0.845887	0.984406	0.00036284	48.0557	0.206333	0.0656667	9.46167	8.628	0.671333	97.3847	8.35967	0.712333	19.7463	33.876	12.3467		AT5G53870	ENODL1	9.6e-94
BnaA02g10100D	0.887288	0.938171	0.979078	0.000652038	2.70867	0.084	0.0905	0.931667	0.251	0.169333	2.92633	0.109	0.081	0.476333		0.238333		AT5G53780	AtDOA14	5.74e-162
BnaA02g10120D	0.954408	0.957266	0.992671	8.03686e-05	2.68467		0.044	0.568			1.42667		0.1215	0.183333				AT5G53790	AtDOA15	5.28e-140
BnaA02g10240D	0.827221	0.847788	0.978872	0.000664886	4.36433	2.839		0.578	0.353333		5.463	2.65167	0.375333	0.994333	0.0503333	0.086		AT5G53520	OPT8	0	Solute transport.carrier-mediated transport.OPT family.oligopeptide transporter (OPT)
BnaA02g10310D	0.840745	0.726052	0.93705	0.00581933	3.8115		0.2225	0.8795	1.14267	0.790333	1.88467			0.734333	1.0445	0.802667				0
BnaA02g10790D	0.970385	0.970301	0.996413	1.92809e-05	443.588	0.817333	0.4605	38.0407	25.9547	0.412	674.477	8.48333	0.842667	89.7913	0.386667	0.652333				0
BnaA02g10890D	0.939092	0.92	0.885448	0.0189316	1.49733	0.05		0.073	0.333		0.25	0.1						AT5G52400	CYP715A1	0	Enzyme classification.EC_1 oxidoreductases.EC_1.14 oxidoreductase acting on paired donor with incorporation or reduction of molecular oxygen
BnaA02g11190D	0.907741	0.839894	0.962259	0.00210967	7.20867	0.963	0.193667	0.897	0.840667	0.431	4.27467	1.68067	0.201333	0.768667	0.501	0.270333		AT5G51910	TCP19	2.02e-127	RNA biosynthesis.transcriptional regulation.transcription factor (TCP)
BnaA02g11240D	0.961948	0.957531	0.988489	0.000197997	161.353	3.42567	0.633333	9.01467	17.3307	0.295	75.6773	7.184	0.938333	7.16333	0.22	0.564				0	Phytohormone action.signalling peptides.NCRP (non-cysteine-rich-peptide) category.IDL-peptide activity.IDA/IDL-precursor polypeptide
BnaA02g11350D	0.968488	0.962715	0.995489	3.04719e-05	932.73	7.62	0.650667	79.4593	58.776	0.456667	686.438	29.7833	5.19633	90.47	1.088	1.433				0
BnaA02g11660D	1	1	1	1.84889e-32	1.74767						0.805667									0
BnaA02g11930D	0.945155	0.968848	0.985764	0.000302555	10.3467	0.181667		1.05467	1.601		8.94333	0.221		1.172				AT3G22650	CEG	8.96e-57
BnaA02g11940D	1	0.978557	0.994287	4.88568e-05	2.494						1.01667			0.109						0
BnaA02g12840D	0.932284	0.931488	0.990415	0.000137369	258.038	31.7463	1.69767	28.7063	23.5137	1.70233	209.528	21.8547	17.336	28.9357	1.271	2.37833		AT5G38430	RBCS1B	3.3e-117	Photosynthesis.calvin cycle.ribulose-1,5-bisphosphat carboxylase/oxygenase (RuBisCo) activity.RuBisCo heterodimer.small subunit
BnaA02g12970D	0.843778	0.755444	0.989628	0.000160823	1.57767	0.56	0.183	0.263	0.12	0.106333	1.86733	0.956667	0.337	0.465667	0.207333	0.316667		AT1G67220	HAC2	0	Chromatin organisation.histone modifications.histone acetylation.histone acetyltransferase (HAC/HPCAT)
BnaA02g13020D	0.821456	0.848485	0.979958	0.000598492	7.44467	4.05867	0.934667	0.66	0.594333	0.398333	6.06233	2.43733	0.861667	1.032	0.1	0.161667		AT1G67780	DDR3	0
BnaA02g13570D	0.969426	0.894394	0.940871	0.00514104	23.4533	1.23833		0.582	1.765		10.5537	3.60967		1.963						0
BnaA02g13580D	0.970667	0.970181	0.99309	7.14639e-05	98.888	0.549667		5.86167	7.86333	0.2285	77.73	1.886		9.703						0
BnaA02g14090D	0.944165	0.967454	0.994705	4.19816e-05	44.8997	2.06167	0.102	5.695	4.62067	0.0555	54.5323	2.01233	0.435	6.36033		0.0665		AT1G09500	AT1G09500	1.18e-176
BnaA02g14390D	0.96945	0.968089	0.995103	3.59054e-05	400.706	1.11167	0.281333	33.177	26.348	0.289667	459.669	8.08067	0.560667	64.2203		0.480333				0
BnaA02g14490D	0.802281	0.717792	0.90113	0.0141796	14.001	2.832	1.61233	4.70333	3.66	1.03367	3.659	0.983	1.428	2.03967	0.492667	0.219667		AT1G69700	HVA22C	6.35e-118
BnaA02g14590D	0.961592	0.967318	0.99503	3.69964e-05	226.944	1.52333	0.0755	22.8933	18.926	0.1645	295.434	9.82567	0.929	36.518	0.366667	0.637667				0
BnaA02g14730D	0.988357	0.964604	0.98004	0.000593648	6.0295				0.351		1.57267			0.278333						0
BnaA02g14740D	0.904831	0.979608	0.992863	7.6231e-05	1.511		0.110333	0.249	0.201667	0.158	0.595			0.0606667				AT1G70060	SNL4	1.12e-44
BnaA02g15360D	1	0.966725	0.986079	0.000289345	1.3275						0.573			0.0953333				AT1G71200	CITF1	4.01e-87	RNA biosynthesis.transcriptional regulation.transcription factor (bHLH) | Nutrient uptake.iron uptake.regulation.bHLH-Ib-class iron/copper homeostasis regulator | Nutrient uptake.copper uptake.regulation.bHLH-Ib-class iron/copper homeostasis regulator
BnaA02g15580D	0.809961	0.773094	0.995701	2.76789e-05	121.536	61.6037	23.0773	11.489	9.306	10.0067	120.736	63.853	34.7603	13.986	9.83067	14.549		AT2G46950	CYP709B2	0	Enzyme classification.EC_1 oxidoreductases.EC_1.14 oxidoreductase acting on paired donor with incorporation or reduction of molecular oxygen
BnaA02g15800D	0.857001	0.895841	0.950026	0.00368371	1.81167	0.295	0.110333	0.472	0.283	0.135	2.86933	0.97	0.136	0.331333		0.057		AT1G72130	NPF5.11	0	Solute transport.carrier-mediated transport.MFS superfamily.anion transporter (NRT1/PTR)
BnaA02g15890D	0.974255	0.925606	0.98164	0.000502519	897.334	52.5053		37.1953	25.0253	0.7845	534.924	74.5607	1.9835	117.507	3.55	1.3745				0
BnaA02g15900D	0.975733	0.933261	0.983796	0.000391741	270.844	16.5507	0.444	8.78333	6.76467	0.319667	199.646	23.2847	1.122	40.8193	0.775	0.62		AT1G72290	AtWSCP	9e-45
BnaA02g15910D	0.966001	0.904522	0.954444	0.00306573	11.7583	0.398667	0.149	0.4205	0.759667	0.271	22.6067	1.28267	0.205333	7.19633	0.3705	1.73733		AT1G72290	AtWSCP	2.49e-68
BnaA02g16720D	0.959014	0.947189	0.987615	0.000229131	0.771			0.0875	0.0705		2.91167	0.109333	0.0385	0.621				AT1G74110	CYP78A10	0	Enzyme classification.EC_1 oxidoreductases.EC_1.14 oxidoreductase acting on paired donor with incorporation or reduction of molecular oxygen
BnaA02g17250D	0.894696	0.9071	0.974647	0.000956032	4.588		1.83533			0.580333	0.727667	0.1	0.238					AT1G75490	AT1G75490	2.57e-114	RNA biosynthesis.transcriptional regulation.AP2/ERF transcription factor superfamily.transcription factor (DREB)
BnaA02g17280D	0.919148	0.892865	0.963666	0.00195622	1.941	0.3195	0.160667		0.242	0.0625	1.26133	0.279667	0.169	0.227				AT1G75520	SRS5	0	RNA biosynthesis.transcriptional regulation.transcription factor (SRS)
BnaA02g17510D	1	1	1		1.911						0.2175									0	External stimuli response.pathogen.defense mechanisms.defensin activities.defensin (PDF1)
BnaA02g17650D	1	0.839052	0.855651	0.0297513	2.358						0.408			0.205333	0.123			AT1G76640	CML39	2.9e-89
BnaA02g18370D	0.791445	0.899087	0.917346	0.00996526	65.2867	44.2743	8.63433	6.349	4.41533	4.40633	27.9527	7.972	0.843333	4.678		0.610667		AT1G77510	PDIL1-2	0	Enzyme classification.EC_5 isomerases.EC_5.3 intramolecular oxidoreductase
BnaA02g18740D	0.890419	0.882512	0.928587	0.0074677	1.075	0.107		0.2655	0.2165		0.493667	0.175333		0.114667				AT1G78090	TPPB	3.53e-141	Carbohydrate metabolism.trehalose metabolism.trehalose-6-phosphate phosphatase
BnaA02g18810D	0.982028	0.952729	0.988916	0.000183612	1.22967			0.1105			0.904			0.213667				AT1G78160	PUM7	0
BnaA02g18820D	0.945847	0.974484	0.997115	1.24719e-05	5.87967	0.3545		0.8325	0.405		8.306			1.05967				AT1G78170	AT1G78170	5.15e-91
BnaA02g19670D	0.972801	0.930356	0.973225	0.00106577	96.1753		0.1	7.93467	5.001	0.0435	9.79833	0.112333	0.0953333	2.956	0.128	0.120333		AT1G80560	IMD2	9.73e-178	Amino acid metabolism.biosynthesis.pyruvate family.pyruvate-derived amino acids.leucine.3-isopropylmalate dehydrogenase | Secondary metabolism.glucosinolates.glucosinolate biosynthesis.methylthioalkylmalate dehydrogenase
BnaA02g19830D	0.78492	0.935647	0.898924	0.0148084	0.6565	0.286333	0.162		0.087	0.170667	5.55167	0.529333	0.489	0.708		0.06		AT1G80320	AT1G80320	0	Enzyme classification.EC_1 oxidoreductases.EC_1.14 oxidoreductase acting on paired donor with incorporation or reduction of molecular oxygen
BnaA02g20060D	0.851554	0.944589	0.987677	0.000226862	2.852	0.617333	0.44	0.492	0.3835	0.184	5.47	0.374333	0.0883333	0.908333		0.1445		AT1G79960	OFP14	1.82e-117	RNA biosynthesis.transcriptional regulation.transcription factor (OFP)
BnaA02g20420D	0.923719	0.917088	0.996654	1.67769e-05	17.7807	1.56867	0.749333	2.11867	1.822	0.523	19.0403	1.92167	1.18067	2.602	0.940333	1.24867		AT4G01500	NGA4	1.65e-157	RNA biosynthesis.transcriptional regulation.B3 transcription factor superfamily.transcription factor (RAV/NGATHA)
BnaA02g20530D	0.828089	0.797917	0.947897	0.00400129	15.266	2.14233	0.145667	5.92533	4.86467	0.044	15.3303	5.27033	0.425333	7.188	2.343	0.263333		AT4G02290	GH9B13	0
BnaA02g20590D	0.945514	1	0.985304	0.000322375	3.366				0.485	0.432	1.5285									0
BnaA02g20880D	0.920751	0.860083	0.936803	0.00586462	3.58533	0.553667	0.0423333	0.529667	0.295		2.07767	0.994333		0.287667	0.0645	0.107		AT4G03090	NDX	0	RNA biosynthesis.transcriptional regulation.Homeobox transcription factor superfamily.transcription factor (NDX)
BnaA02g21120D	0.795165	0.811319	0.991027	0.000120418	1.7995	0.841	0.347667	0.377	0.131333	0.146	2.75633	1.128	0.555	0.532667		0.384667				0
BnaA02g21170D	0.978712	0.761189	0.849374	0.0323234	1.237			0.071		0.0606667	0.213			0.0676667	0.0683333	0.118333		AT4G04540	CRK39	0	Protein modification.phosphorylation.TKL protein kinase superfamily.protein kinase (DUF26) | Protein modification.phosphorylation.TKL protein kinase superfamily.G-Lectin protein kinase families.protein kinase (SD-1)
BnaA02g21510D	0.651354	0.823028	0.867657	0.025113	3.927	1.819	0.674333	1	1.055	2.29733	3.267	1.25567	0.186	0.869333	0.2035	0.376333		AT4G12090	AT4G12090	1.73e-84
BnaA02g22020D	0.819415	0.67588	0.920692	0.0091852	8.04367	0.821667	0.642667	2.5315	2.43133	0.835667	5.49467	2.718	0.896667	2.03133	2.144	1.11467		AT4G10390	AT4G10390	3.6e-156	Protein modification.phosphorylation.TKL protein kinase superfamily.receptor-like protein kinase (RLCK-XIII)
BnaA02g22270D	0.965718	0.922141	0.956134	0.00284408	11.3907	0.6765		0.7065	0.5695		4.98933	0.271		1.67133						0
BnaA02g22300D	0.936906	0.954802	0.978684	0.000676687	3.39333			0.4955	0.575		0.815667			0.184333				AT2G45110	EXPB4	6.36e-145
BnaA02g22470D	0.810012	0.866946	0.913695	0.0108513	11.8793	1.425	0.439333	4.122	4.307	0.991333	11.45	0.947333	0.199667	5.77733	0.221	0.472		AT4G30270	XTH24	0	Enzyme classification.EC_2 transferases.EC_2.4 glycosyltransferase
BnaA02g22850D	0.934506	0.904277	0.986533	0.000270811	72.115	4.57933	7.856	4.66033	4.03167	2.488	24.2373	1.666	4.624	4.38133		0.929				0
BnaA02g24050D	0.974491	0.963025	0.989121	0.00017689	51.312	0.536	0.1165	2.419	3.276	0.197	60.898	0.889333	0.177667	10.006		0.185667				0
BnaA02g24420D	0.98544	0.944587	0.995906	2.51082e-05	8.757			0.6375			4.10733			0.645	0.249	0.244				0
BnaA02g24710D	0.951472	0.975639	0.989927	0.000151696	29.4013	0.222333		2.83533	3.98933	0.087	39.673	0.451333	0.053	4.328				AT5G04120	AT5G04120	1.37e-154
BnaA02g24780D	0.732729	0.870053	0.982354	0.000464299	11.134	3.473	2.45067	3.87467	3.49	1.59067	21.456	3.79867	2.57633	4.76167	1.396	1.408		AT5G46910	JMJ13	0	Chromatin organisation.histone modifications.histone lysine methylation.JmjC group histone demethylase activities.histone demethylase (PKDM8) | RNA biosynthesis.transcriptional regulation.transcription factor (JUMONJI)
BnaA02g24840D	0.928315	0.821317	0.881643	0.0201837	1388.91	218.697	18.8633	136.379	111.806	12.0767	1075.35	672.935	119.589	124.874	15.5017	27.8357		AT5G46960	AtPMEI12	2.86e-67
BnaA02g24920D	0.968064	0.954748	0.985161	0.000328644	27.1883			1.638	2.7035		48.4243	1.901	0.7475	8.308				AT2G04045	AT2G04045	2.28e-46
BnaA02g24940D	0.962799	0.958717	0.994572	4.41119e-05	159.074	0.923333		17.5153	10.99	0.16	109.222	4.203	0.634667	17.7073						0
BnaA02g25060D	0.968279	0.96611	0.994112	5.19065e-05	77.9753	1.87133		4.7615	5.73433		40.083	2.14367		4.64833				AT5G47150	AT5G47150	1.4e-102
BnaA02g25220D	0.9771	0.941512	0.968077	0.00151238	4.9215				0.5635		5.54133	0.7755		0.845						0
BnaA02g26220D	0.955077	0.952729	0.993409	6.50193e-05	40.454	3.10267	0.569333	2.295	2.99733	0.122333	34.6017	4.444	0.245667	3.48867						0
BnaA02g26280D	0.711719	0.820983	0.855987	0.0296162	3.439	0.108667	0.359333	1.799	1.63767	1.05233	6.653	1.411	0.376667	1.21633	1.48433	1.46667		AT2G02240	MEE66	3e-132
BnaA02g26660D	0.925422	0.879075	0.991378	0.000111181	168.477	12.644	11.507	12.5743	11.8207	14.2773	32.8357	5.41733	1.835	5.307	1.965	5.329		AT2G02990	RNS1	6.12e-150
BnaA02g26760D	0.882838	0.868738	0.941666	0.00500498	9.525	1.93333	0.151333	1.2015	1.39033	0.903333	4.78533	2.172	0.215	0.518		0.235667		AT2G03290	AT2G03290	5.6e-102	Vesicle trafficking.Coat protein I (COPI) coatomer machinery.trafficking regulation.regulatory protein (p24-delta)
BnaA02g27080D	0.954669	0.94484	0.960511	0.00230825	21.9803			1.152	3.83		5.96267	0.1495	0.139	1.356				AT2G01240	AT2G01240	5.97e-63	Cell cycle organisation.membrane organisation.endoplasmic reticulum (ER) organisation.ER-associated protein (Reticulon)
BnaA02g27090D	0.943624	0.936743	0.995175	3.4867e-05	3.482			0.9815			3.021	0.2375		0.718				AT2G01240	AT2G01240	5.13e-50
BnaA02g27220D	0.954575	0.957023	0.992808	7.73989e-05	5.18733			0.6905	0.487667		8.27733	0.233667	0.14	1.405				AT5G59810	SBT5.4	0	Protein homeostasis.proteolysis.serine-type peptidase activities.S8-class protease (subtilisin) families.protease (SBT5)
BnaA02g27450D	1	0.818466	0.816302	0.0475178	1.7575						1.195	0.694333		0.390333				AT2G04045	AT2G04045	1.73e-49
BnaA02g28310D	1	1	1		2.33067						0.347							AT2G29880	AT2G29880	7.34e-65
BnaA02g28430D	0.968649	0.967816	0.995048	3.67277e-05	2.942			0.241	0.1575	0.0626667	3.365	0.0425		0.499				AT3G26940	CDG1	3.91e-132	Enzyme classification.EC_2 transferases.EC_2.7 transferase transferring phosphorus-containing group
BnaA02g28450D	0.985887	0.924767	0.9745	0.000967059	2.6005			0.1835			0.464333	0.103667		0.071				AT1G15430	AT1G15430	6.92e-63
BnaA02g28490D	0.972294	0.954663	0.992693	7.98863e-05	6.39933			0.5585	0.328		5.59367	0.480667		0.787333				AT1G15430	AT1G15430	7.23e-62
BnaA02g28730D	0.75009	0.825146	0.933173	0.00654951	4.61833	0.4335	0.409333	2.202	2.136	0.59	3.607	0.104	0.1035	2.10933	0.496667	0.34		AT3G27250	AITR1	2.32e-165
BnaA02g28970D	0.955927	0.959798	0.988198	0.000208104	9.47067			0.9775	1.1095		23.1877	1.162		3.499						0
BnaA02g29320D	0.878627	0.805102	0.982406	0.000461578	459.297	106.137	23.3237	52.9573	58.064	38.249	316.162	114.917	34.8287	78.4717	28.1783	51.7003		AT3G28500	AT3G28500	2.68e-41	Protein biosynthesis.ribosome biogenesis.large ribosomal subunit (LSU).LSU proteome.component RPP2
BnaA02g29480D	0.790177	0.825782	0.982709	0.000445866	10.0237	4.235	1.406	2.38667	1.76933	0.719	15.7963	4.61033	2.57333	3.74067	1.38167	1.454		AT3G28880	AT3G28880	0
BnaA02g29620D	0.853211	0.867099	0.943201	0.00474753	1.82733	0.537667	0.297	0.325	0.1815		1.542	0.155333	0.431	0.251333		0.187		AT3G29020	MYB110	1.76e-84	RNA biosynthesis.transcriptional regulation.MYB transcription factor superfamily.transcription factor (MYB)
BnaA02g29690D	0.967204	0.968183	0.996028	2.36292e-05	44.845			4.289	2.76167	0.303	121.742	1.621	0.2575	17.4887						0
BnaA02g29710D	0.955152	0.963485	0.996856	1.48108e-05	18.3703			2.76533	1.257	0.097	35.9997	0.269667		6.303						0
BnaA02g31170D	0.917602	0.802589	0.931284	0.00692066	1.75733	0.168333	0.104	0.201	0.133333	0.117333	0.734	0.288333	0.212667	0.05	0.0775	0.096		AT5G27460	AT5G27460	0
BnaA02g31510D	0.965296	0.927273	0.977625	0.000745341	11.2543			0.8925	1.06033		4.84733	0.368	0.277	1.11767				AT5G26630	AGL35	1.39e-85	RNA biosynthesis.transcriptional regulation.transcription factor (MADS/AGL)
BnaA02g31590D	0.966489	0.950223	0.99908	1.26885e-06	301.714	6.64967	2.57633	24.6473	15.2437	1.437	88.201	1.79367	2.04467	11.345	5.12667	1.642		AT5G26280	AT5G26280	0
BnaA02g31760D	0.921432	0.955486	0.967359	0.00158075	1.51333			0.2435	0.351		3.15333	0.047	0.1035	0.551333				AT5G26650	AGL36	1.05e-41	RNA biosynthesis.transcriptional regulation.transcription factor (MADS/AGL)
BnaA02g31770D	0.934427	0.961828	0.988967	0.000181908	7.59667	0.0813333		1.35067	1.05867		10.237	0.288	0.057	1.55333		0.0555				0	RNA biosynthesis.transcriptional regulation.transcription factor (MADS/AGL)
BnaA02g31840D	0.955117	0.970941	0.995324	3.2752e-05	363.877	3.87	0.122	44.3327	33.1497	0.185333	329.244	9.53367	0.422	36.9453	0.377	0.559333		AT5G25410	AT5G25410	7.52e-164
BnaA02g31850D	0.959587	0.97011	0.9966	1.73227e-05	102.528	0.118		12.6643	7.93467		49.252	0.453	0.0765	6.60633	0.0815	0.1435		AT5G25410	AT5G25410	1e-174
BnaA02g31860D	0.964663	0.955819	0.981089	0.000533073	3.261	0.06		0.1415	0.374667		15.8273	0.396	0.272333	2.768	0.06			AT5G25410	AT5G25410	9.6e-159
BnaA02g32070D	0.977457	0.935159	0.995235	3.40107e-05	1.70933	0.0786667		0.114			1.83167	0.230333	0.0875	0.276				AT5G25260	flot2	0	Vesicle trafficking.clathrin-independent machinery.Flotillin-class protein
BnaA02g32090D	0.953855	0.926286	0.980423	0.000571155	3.84733	0.0936667	0.0415	0.2955	0.404	0.053	2.57167	0.424333	0.0575	0.402	0.064			AT5G25260	flot2	0	Vesicle trafficking.clathrin-independent machinery.Flotillin-class protein
BnaA02g32840D	0.825483	0.773376	0.962403	0.00209371	5.91767	3.10733	0.339667	0.695	0.764333	0.257333	4.352	3.327	0.602667	0.481	0.112	0.408667		AT5G23580	CDPK9	0	Protein modification.phosphorylation.CAMK protein kinase superfamily.protein kinase (CDPK)
BnaA02g33150D	0.950721	0.961205	0.999297	7.40447e-07	3.0845			0.644	0.116		1.96933			0.382						0
BnaA02g33170D	0.911324	0.969974	0.973903	0.0010127	1.81333			0.406	0.398		4.132	0.046		0.574333						0
BnaA02g33290D	0.935003	0.929853	0.912361	0.0111842	1.717	0.081		0.126	0.351		0.226667	0.0795						AT5G62180	CXE20	1.72e-89
BnaA02g33300D	0.961733	0.963071	0.996576	1.75611e-05	27.0097	0.183333		2.794	2.0395	0.151	6.628	0.263	0.0696667	0.734667	0.078	0.0785		AT5G62180	CXE20	5.67e-104
BnaA02g33320D	0.891385	0.860695	0.97713	0.000778548	12.5717	1.46733	1.21	2.21433	1.70533	0.230333	19.7457	5.18867	3.23167	3.10033	1.07333	1.15933		AT5G62260	AHL6	1.9e-162
BnaA02g33700D	0.978632	0.907403	0.877491	0.0215932	2.5505	0.2725					0.292667			0.1355						0
BnaA02g35890D	0.92801	0.85177	0.968691	0.00145504	9.14567		0.634	1.096	0.817333	0.744667	7.99567	1.976	1.25467	1.228	0.867667	0.599667				0
BnaA02g35980D	0.814379	0.795249	0.987658	0.00022753	10.566	2.57233	0.973	2.24667	1.39133	2.623	5.20633	1.58867	0.336333	1.47433	0.947	0.983667		AT1G75270	DHAR2	2.26e-135	Redox homeostasis.hydrogen peroxide removal.ascorbate-glutathione cycle.dehydroascorbate reductase (DHAR)
BnaA02g36810D	0.953236	0.982762	0.997933	6.40153e-06	1.75133	0.08		0.2235	0.106		0.777333			0.067				AT5G46700	TRN2	3.99e-155
BnaA03g00540D	0.95703	0.944704	0.98911	0.000177244	46.1537	0.735	0.456	4.5145	3.615	0.5955	96.407	9.67467	0.868667	15.822	0.289333					0
BnaA03g00550D	0.917413	0.887931	0.977897	0.000727407	104.586	11.5663	13.5467	6.73867	6.95	4.38567	98.4137	13.2703	9.72167	24.035	3.96067	4.158		AT5G02580	AT5G02580	2.35e-60
BnaA03g00970D	0.96776	0.938279	0.949418	0.00377312	3.629				0.585		3.05567	0.257		0.686				AT5G38440	AT5G38440	7.26e-54
BnaA03g00980D	0.895167	0.825313	0.937357	0.00576335	110.899	42.7627	1.17	4.23167	9.64933	0.315667	127.544	95.1093	0.921333	14.4473	0.3305	0.592667		AT5G38440	AT5G38440	8.65e-59
BnaA03g01130D	0.982989	0.916184	0.932036	0.00677173	8.7	0.517		0.223			8.73267	0.309333		3.35033						0
BnaA03g01160D	0.962119	0.941101	0.973916	0.0010117	39.5363	0.326667		2.201	4.96067		11.4547	1.39		1.98333				AT5G04047	AT5G04047	1.16e-60
BnaA03g01230D	0.935729	0.952697	0.984407	0.000362827	3.31667	0.282333		0.35	0.3665	0.067	14.3197	0.384333		2.937		0.0655		AT5G04370	NAMT1	0	Enzyme classification.EC_2 transferases.EC_2.1 transferase transferring one-carbon group
BnaA03g01560D	0.959931	0.972558	0.987748	0.000224252	69.0933	1.692	0.244667	3.53567	8.37033		120.716	1.22767	0.261667	14.9343		0.1395				0
BnaA03g01680D	0.861428	0.761519	0.911466	0.0114104	31.563	10.0307	4.94167	2.33133	2.763	1.802	12.952	9.03133	4.05833	1.08167	0.065	1.20767		AT5G05690	CPD	0	Phytohormone action.brassinosteroid.biosynthesis.steroid 3-dehydrogenase (CPD)
BnaA03g01930D	0.806513	0.76544	0.959363	0.00244348	2.09833	0.181333	0.297333	0.536	0.533333	0.482	2.988	0.905333	0.432333	0.919	0.626	0.621667		AT1G71880	SUC1	0	Solute transport.carrier-mediated transport.MFS superfamily.sugar transporter (SUT/SUC)
BnaA03g01960D	0.91292	0.939211	0.996175	2.19123e-05	12.701	1.82067	0.977667	1.41967	1.103	0.209	11.2773	1.50867	0.428333	1.29467		0.196		AT5G07210	RR21	0	Phytohormone action.cytokinin.perception and signal transduction.B-type ARR response activator | RNA biosynthesis.transcriptional regulation.transcription factor (ARR-B)
BnaA03g02460D	0.807503	0.41957	0.853138	0.030769	1.235	0.315333	0.158333	0.402667	0.166	0.146333	0.31	0.231667	0.113333	0.207667	0.203	0.144		AT5G08305	AT5G08305	0
BnaA03g02910D	0.754634	0.942549	0.81658	0.0473791	1.543			0.946	0.898	0.049	3.86533	0.0983333		0.95	0.062			AT5G44050	AtDTX28	0	Solute transport.carrier-mediated transport.MOP superfamily.MATE family.metabolite transporter (DTX)
BnaA03g03500D	0.885552	0.928664	0.992449	8.53037e-05	0.7025	0.09	0.0695	0.191		0.0515	1.028	0.0693333	0.054	0.161667		0.0816667		AT1G05890	ARI5	0	Protein homeostasis.ubiquitin-proteasome system.ubiquitin-fold protein conjugation.ubiquitin conjugation (ubiquitylation).ubiquitin-ligase E3 activities.RBR-type E3 ligase activities.E3 ubiquitin ligase (RBR-Ariadne)
BnaA03g03910D	0.966983	0.965877	0.996025	2.36731e-05	19.2667			1.977	1.101	0.102667	60.712	0.744	0.0615	9.493		0.06		AT4G22050	AT4G22050	1.08e-90	Protein homeostasis.proteolysis.aspartic-type peptidase activities.A1-class protease (Pepsin)
BnaA03g03930D	0.95969	0.965213	0.99497	3.78948e-05	55.8053		0.0516667	6.58033	4.56467	0.051	98.9863	1.31933		15.549	0.171333	0.177667		AT4G22050	AT4G22050	1.01e-100	Protein homeostasis.proteolysis.aspartic-type peptidase activities.A1-class protease (Pepsin)
BnaA03g04080D	0.834514	0.718132	0.943845	0.00464162	707.191	406.273	66.3323	53.419	38.0153	21.1113	602.445	568.216	164.982	66.3353	18.122	31.396				0	Phytohormone action.signalling peptides.NCRP (non-cysteine-rich-peptide) category.PIP/PIPL-peptide activity.PIP/PIPL-precursor polypeptide
BnaA03g04160D	0.925308	0.886154	0.935692	0.00607038	1.0135		0.129			0.2495	0.195					0.111		AT5G13080	WRKY75	2.13e-80	RNA biosynthesis.transcriptional regulation.transcription factor (WRKY)
BnaA03g04480D	0.845482	0.921553	0.912387	0.0111778	1.885	0.1065	0.115	0.677333	0.5575		0.515	0.113		0.089				AT5G13750	ZIFL1	0	Solute transport.carrier-mediated transport.MFS superfamily.DHA-1 family.metal chelator transporter (ZIF/TOM)
BnaA03g05020D	1	0.908588	0.896968	0.0153765	1.125						0.446333			0.204				AT4G21240	AT4G21240	1.12e-76
BnaA03g05320D	0.86253	0.779201	0.920931	0.00913068	67.9557	2.46467	0.256667	26.7903	16.9663	0.231333	26.287	8.56633	0.388	16.0503	3.21667	0.799333		AT5G15230	GASA4	5.89e-47	Phytohormone action.signalling peptides.CRP (cysteine-rich-peptide) category.GASA/GAST-peptide activity.GASA-precursor polypeptide
BnaA03g05480D	0.958789	0.956238	0.993394	6.53153e-05	230.671	8.03267	0.679333	19.8937	18.2087	0.716333	363.475	26.7513	1.49433	50.2137	0.377333	0.695		AT3G17152	AT3G17152	5.83e-67
BnaA03g05620D	0.813981	0.873584	0.97608	0.000851375	46.5403	9.34433	4.70667	10.5953	9.88233	8.75833	82.9113	7.29367	6.059	25.9007	7.86867	5.28467		AT5G15740	RRT1	0	Cell wall organisation.pectin.rhamnogalacturonan I.biosynthesis.rhamnosyltransferase
BnaA03g06210D	0.942517	0.963273	0.978775	0.000670964	13.2103			1.44633	2.3505		14.6967	0.2575		2.44133						0
BnaA03g06330D	0.919514	0.962448	0.99238	8.68702e-05	8.399	0.098	0.113	2.065	0.975333	0.128667	23.6357	0.244333	0.111	3.635	0.225	0.2225		AT5G16990	AT5G16990	0	Enzyme classification.EC_1 oxidoreductases.EC_1.3 oxidoreductase acting on CH-CH group of donor
BnaA03g06400D	0.824992	0.906796	0.976948	0.000790987	3.7185	1.307	0.545	0.4635	0.764667	0.173667	5.37567	1.31867	0.275667	0.715333		0.1955		AT5G17120	AT5G17120	2.06e-57
BnaA03g06410D	0.803406	0.840818	0.975156	0.000918172	2.427	0.959667	0.574667	0.319	0.342667	0.189667	2.22367	0.904667	0.249	0.449667		0.1665		AT5G17120	AT5G17120	6.87e-60
BnaA03g06530D	0.955651	0.963575	0.989046	0.000179327	190.076	1.98233	0.629	17.0777	22.2523	0.207	234.812	7.205	0.694	34.699		0.167				0
BnaA03g06550D	0.954485	0.952586	0.993287	6.74493e-05	142.511	0.722		19.7677	11.6717	0.271	256.36	10.7963	0.867	48.73	0.382					0
BnaA03g06560D	0.964219	0.962277	0.995714	2.751e-05	331.639	1.02733	0.341333	36.871	20.4363	0.655	842.15	19.0797	1.07867	137.151	0.448	1.085				0
BnaA03g06630D	0.966949	0.969326	0.994854	3.96469e-05	4.248			0.4	0.302		5.63667	0.28	0.1215	0.463				AT5G44220	AT5G44220	4.32e-55
BnaA03g06690D	0.892118	0.881225	0.986236	0.000282857	2.897	0.0566667		0.563	0.411	0.532	6.13033	0.283667		1.161	0.379333	1.81667		AT5G17690	TFL2	3.02e-63	Chromatin organisation.histone modifications.histone ubiquitination.PRC1 histone mono-ubiquitination complex.modification reader component Pc/LHP1
BnaA03g06990D	0.805726	0.626926	0.951388	0.00348719	5.66433	1.34767	0.4665	1.253	1.793	0.642	2.55767	1.03133	0.464667	0.802333	1.34667	1.126		AT5G18250	AT5G18250	3e-85
BnaA03g07260D	0.993746	0.969375	0.986586	0.000268696	4.589				0.1435		3.56133			0.545333						0
BnaA03g08280D	0.900251	0.648597	0.844284	0.0344835	2.12333	0.132667		0.423	0.503333		1.937	0.497		0.897667	1.576	0.432667		AT5G21940	AT5G21940	1.22e-88
BnaA03g08560D	0.89091	0.820032	0.975642	0.000882717	58.1093	19.8493	3.77133	3.906	2.90667	1.26233	39.753	20.2617	8.75933	4.633	0.605333	1.512		AT5G22460	AT5G22460	0
BnaA03g08760D	0.933129	0.961762	0.994031	5.33367e-05	25.821	0.212		5.597	2.74933	0.075	52.6003	0.890333	0.036	8.655	0.300333	0.175		AT5G22980	scpl47	0	Protein homeostasis.proteolysis.serine-type peptidase activities.S10-class serine carboxypeptidase (SCPL)
BnaA03g08850D	0.875356	0.855068	0.932116	0.00675594	2.601			1.04267	0.578333		1.48	0.3135		0.284	0.298667	0.176333		AT5G60615	AT5G60615	1.49e-41
BnaA03g09030D	0.921398	0.846416	0.944278	0.00457094	10.6987	1.708	0.494333	1.00033	0.642667	0.359333	7.417	3.497	0.738	1.094	0.171	0.195667		AT5G60250	AT5G60250	0
BnaA03g09060D	0.726338	0.82005	0.947932	0.00399603	4.441	2.95833	0.690333	1.24767	0.819667	0.360667	5.77233	2.273	1.20533	1.16267	0.252	0.300667		AT5G60210	RIP5	0	Multi-process regulation.Rop-GTPase regulatory system.ROP GTPase effector activities.GTPase effector (RIP)
BnaA03g09630D	0.950622	0.968598	0.993782	5.7875e-05	1.66067			0.234	0.176		9.48567	0.0746667	0.027	1.38767				AT5G59120	SBT4.13	0
BnaA03g09670D	0.959049	0.913806	0.993493	6.33786e-05	6.31	0.374333	0.237	0.262	0.215667	0.203	3.21367	0.340333	0.418	0.352		0.274667		AT5G59180	NRPB7	3.82e-99	RNA biosynthesis.DNA-dependent RNA polymerase (Pol) complexes.Pol I-V shared regulatory components.subunit 7
BnaA03g09700D	0.964072	0.953547	0.98816	0.000209455	1.05767			0.0985	0.0915		1.28733	0.128		0.171						0
BnaA03g09990D	0.926082	0.757985	0.836331	0.0379893	1.894	0.581667	0.118333				0.446667	0.389		0.1515				AT5G57980	RPB5C	3.69e-129	RNA biosynthesis.DNA-dependent RNA polymerase (Pol) complexes.Pol I-V shared regulatory components.subunit 5
BnaA03g10800D	1	0.97729	0.997377	1.03104e-05	2.914						4.29767	0.189333		0.298667				AT5G56440	AT5G56440	3.48e-48
BnaA03g11320D	0.940406	0.923621	0.987371	0.000238246	15.4893	1.43967	0.332	1.22467	1.417	0.202	24.4517	5.042	0.441333	3.01867	0.490333	0.345667		AT5G55560	AT5G55560	0	Protein modification.phosphorylation.STE protein kinase superfamily.protein kinase (MAP3K-WNK)
BnaA03g11390D	0.899175	0.712789	0.904306	0.0132977	4.96767	0.930667	0.519667	0.641	0.225	0.188	2.35367	1.46867	0.754667	0.671333	0.18	0.305333		AT5G38830	AT5G38830	0	Protein biosynthesis.aminoacyl-tRNA synthetase activities.cysteine-tRNA ligase
BnaA03g11900D	0.946134	0.9699	0.995586	2.91856e-05	13.8083	0.115		2.16933	1.32733	0.107333	23.2693	0.202	0.0533333	3.24667						0
BnaA03g11940D	0.981599	0.957091	0.967722	0.00154598	3.728				0.343		8.04033			1.725						0
BnaA03g11950D	0.974394	0.963999	0.991728	0.000102344	22.6613	0.3975		1.1185	1.38533		7.82567	0.255667		1.153						0
BnaA03g12080D	0.934834	0.959423	0.970265	0.00131313	8.66867	0.084		0.931	1.8095		3.051	0.0703333		0.548667				AT1G79370	CYP79C1	0	Enzyme classification.EC_1 oxidoreductases.EC_1.14 oxidoreductase acting on paired donor with incorporation or reduction of molecular oxygen
BnaA03g12110D	0.926788	0.797382	0.91159	0.0113791	3.504	0.975667			0.307		1.52767	1.03433	0.109	0.283333		0.121		AT5G02050	AT5G02050	3.86e-61
BnaA03g12170D	0.813669	0.571707	0.850515	0.0318483	4.4505			2.713	0.799667	0.633667	2.32567	1.20433	0.3	1.36933	0.840333	1.26633				0
BnaA03g12220D	0.890993	0.806526	0.962691	0.00206194	7.55667	1.80067	0.811667	0.725	0.455333	0.326	8.908	3.246	2.96367	1.76633	0.0953333	0.546		AT5G53520	OPT8	0	Solute transport.carrier-mediated transport.OPT family.oligopeptide transporter (OPT)
BnaA03g12590D	0.958871	0.967417	0.982864	0.000437923	5.845			0.388	0.814		19.3887	0.133		3.02567						0
BnaA03g12850D	0.972864	0.946509	0.980031	0.000594149	3.81167	0.091		0.2025	0.223667		2.64967	0.103333		0.605333				AT5G56810	AT5G56810	0
BnaA03g12960D	0.910141	0.924196	0.990122	0.000145886	3.03067	0.318667		0.6765	0.3665		0.518	0.0636667		0.132667				AT1G62170	AT1G62170	1.51e-171
BnaA03g13130D	0.878835	0.780884	0.91022	0.0117288	9.14867	3.60033	0.103	1.0215	0.817667		13.399	11.36	0.835	2.06967	0.176667	0.238333		AT5G51480	SKS2	0	Enzyme classification.EC_1 oxidoreductases.EC_1.10 oxidoreductase acting on diphenol or related substance as donor
BnaA03g13300D	0.930572	0.954262	0.990553	0.000133453	23.9653			5.78733	2.532		52.559	2.28467	0.243	9.381		0.111		AT4G09545	CRP4	4.33e-45
BnaA03g13570D	0.61322	0.902964	0.862707	0.0269802	3.54	1.977	0.777	1.64167	1.82733	0.623	1.31567	0.139667	0.165333	0.283333	0.05			AT5G50720	HVA22E	4.5e-72
BnaA03g13710D	0.801962	0.905422	0.840476	0.0361421	1.1215	0.119		0.8885	0.103		0.639333	0.151667		0.150667				AT4G38940	AT4G38940	4.52e-57
BnaA03g13750D	0.979347	0.954316	0.991934	9.73252e-05	103.547	3.97467		3.5405	3.17767		71.775	11.4027		4.214	0.778					0
BnaA03g13770D	0.940871	0.965717	0.979643	0.0006174	32.854			3.55667	5.906	0.2505	186.983	2.80433	0.646667	28.6003						0
BnaA03g13860D	0.916319	0.945865	0.990006	0.000149335	2.251	0.161		0.534333	0.2465		1.35033	0.1465		0.219				AT4G38940	AT4G38940	2.02e-80
BnaA03g14170D	0.721366	0.820428	0.836438	0.0379408	3.0805	0.638		0.759	1.295	1.59967	13.7037	2.70933	2.47	2.81033	1.83967	2.47467				0
BnaA03g14180D	0.919083	0.868604	0.966077	0.0017066	23.8977	3.74733	1.17567	2.218	1.64333	0.884333	16.3217	2.35367	2.10167	5.178	0.509	0.580667		AT2G30890	AT2G30890	5.39e-139
BnaA03g15070D	0.859983	0.868152	0.995957	2.44874e-05	33.5787	13.33	3.715	3.60567	1.95467	0.902667	40.3097	16.3383	2.856	6.273	0.381333	0.725		AT2G32750	AT2G32750	0
BnaA03g15090D	0.940394	0.943227	0.993875	5.61569e-05	14.1497	1.339	0.3285	1.2975	1.02067	0.231333	38.4817	2.07267	0.854667	6.33767	0.936	0.722667				0	Protein homeostasis.ubiquitin-proteasome system.ubiquitin-fold protein conjugation.SUMO conjugation (sumoylation).ubiquitin-fold protein (SUMO)
BnaA03g15320D	0.82994	0.78337	0.974544	0.000963765	9.58933	3.08133	1.101	1.1095	1.432	1.43	7.90933	3.718	1.83233	1.214	0.884667	0.918		AT2G03610	AtFDB8	4.46e-64
BnaA03g15430D	0.95806	0.970449	0.989356	0.000169327	5.41967	0.087		0.4015	0.648		10.3597	0.173		1.35767				AT1G20940	AT1G20940	7.9e-140
BnaA03g15630D	0.831435	0.889954	0.945657	0.00434947	1.08267	0.256333	0.1435	0.137	0.241	0.134667	0.504333	0.1675	0.11					AT2G33835	FES1	2.62e-148	RNA biosynthesis.transcriptional regulation.transcription factor (C3H-ZF)
BnaA03g15720D	0.813939	0.921844	0.958163	0.00258883	10.3883	2.381	3.69367	1.11567	0.613333	1.86067	15.5357	1.608	1.564	2.40433	0.0783333	0.416333		AT2G34070	TBL37	0
BnaA03g16690D	0.944013	0.948349	0.992689	7.99874e-05	5.712	0.219333	0.059	0.672	0.584	0.0646667	9.648	0.595333	0.023	1.653	0.134	0.0863333		AT1G66950	ABCG39	0	Solute transport.primary active transport.ABC superfamily.ABC2 family.subfamily ABCG transporter
BnaA03g16760D	0.924643	0.965143	0.977879	0.000728621	8.61633			1.221	1.7215	0.304	15.8077	0.276		2.479				AT2G36560	AT2G36560	7.38e-58
BnaA03g16820D	0.989424	0.950595	0.974803	0.000944365	1.08733				0.0575		1.84867	0.0753333		0.381333				AT2G36800	DOGT1	0	Enzyme classification.EC_2 transferases.EC_2.4 glycosyltransferase
BnaA03g17250D	0.92866	0.951714	0.969258	0.0014031	12.7773			1.855	2.70267		38.479	2.47433	0.1405	6.52367		0.1515				0
BnaA03g17350D	1	1	1		5.06233						1.83533									0
BnaA03g17690D	0.896678	0.906911	0.897919	0.0150988	7.3105	0.892	0.298667	1.08	1.088	0.418	0.964667	0.449								0
BnaA03g17910D	0.92597	0.612031	0.913395	0.0109258	2.422	0.268333	0.109		0.2935	0.225667	1.751	0.940667	0.342333	0.788	0.616667	0.709				0
BnaA03g17950D	0.850422	0.702975	0.860637	0.0277796	3.749	1.43167	0.545667	0.4275	0.242667	0.156333	3.832	3.67433	0.945333	0.639667	0.166667	0.265		AT3G54180	CDKB1;1	0	Cell cycle organisation.cell cycle control.cyclin-dependent regulation.cyclin-dependent protein kinase complex.catalytic component CDKB | Protein modification.phosphorylation.CMGC protein kinase superfamily.CDK protein kinase families.protein kinase (CDKB)
BnaA03g19140D	0.917888	0.923997	0.990949	0.000122514	12.0213	2.304	0.293333	1.0245	1.31367		12.832	2.46433	0.3405	1.80733	0.103667	0.1605		AT2G40620	bZIP18	1.54e-144	RNA biosynthesis.transcriptional regulation.bZIP transcription factor superfamily.transcription factor (bZIP)
BnaA03g19770D	0.899046	0.818799	0.960171	0.00234788	4.404	1.32033		0.4285	0.3515	0.122667	2.83	1.51333	0.0865	0.760667	0.2035					0
BnaA03g19920D	0.905889	0.844356	0.926461	0.00791304	31.0665	5.63533	2.63767		4.1985	2.147	38.9783	14.3233	7.24033	8.77						0
BnaA03g19930D	0.908428	0.876174	0.991509	0.000107844	8.56667	1.43067	0.585667	1.04233	0.620333	0.243333	10.476	2.77533	1.213	1.73467	0.277333	0.485667		AT5G18460	AT5G18460	1.4e-97
BnaA03g20170D	0.976321	0.966847	0.993579	6.17195e-05	126.426	0.392		8.129	6.145	0.3025	268.341	2.06533	0.222	41.727	0.2315	0.2355				0
BnaA03g20500D	0.984783	0.951347	0.992901	7.54065e-05	0.644			0.049			2.474	0.0585		0.494333		0.049		AT2G43820	UGT74F2	0	Phytohormone action.salicylic acid.conjugation and degradation.UDP-dependent glycosyl transferase
BnaA03g20930D	0.943362	0.870407	0.968322	0.00148932	46.449	4.46767	1.01733	3.857	3.55	0.262	60.1557	14.0423	1.61367	17.8953	2.169	3.25833		AT2G44790	UCC2	1.27e-62
BnaA03g21010D	0.875745	0.795279	0.936258	0.00596498	1.7955		0.1955	0.7905	0.1295		0.501333	0.1525	0.133	0.227667				AT2G45080	cycp3;1	1.91e-154	Cell cycle organisation.cell cycle control.cyclin-dependent regulation.cyclin activities.cyclin (CYCP)
BnaA03g21520D	0.93451	0.910261	0.900638	0.0143188	8.62933		0.498667	0.6305	1.6965		179.792	60.624	0.595667	18.28	0.8065	0.365333				0
BnaA03g22050D	0.916026	0.83858	0.94257	0.00485264	6.19	0.319333	0.970333		0.741	0.568333	4.08333	0.504333	1.29433	0.987		0.51		AT1G07795	AT1G07795	2.47e-44
BnaA03g22130D	0.892444	0.963843	0.865827	0.0257957	5.84067			0.3245	2.8165		7.89233	0.4905		0.936333						0
BnaA03g23380D	0.843745	0.723074	0.915974	0.010294	1896.55	836.955	209.14	157.603	134.295	143.734	897.077	778.656	204.523	83.402	26.999	148.541		AT5G50260	CEP1	0	Protein homeostasis.proteolysis.cysteine-type peptidase activities.C1-class protease (Papain)
BnaA03g23860D	0.90103	0.783124	0.942796	0.00481484	10.1907	3.077	0.567667	0.5925	0.480333	0.325333	4.306	2.786	0.691333	0.658333	0.137667	0.396		AT4G38940	AT4G38940	4.55e-83
BnaA03g23890D	0.965909	0.967244	0.996144	2.22704e-05	80.5803	4.94267	0.748667	4.52867	3.28233	0.233	289.66	11.5297	0.979333	34.536	0.151	0.245		AT4G38940	AT4G38940	2.96e-71
BnaA03g24200D	0.958437	0.960579	0.992097	9.34484e-05	13.5873	0.160333		1.412	1.25133		19.5717	0.676		3.18167						0
BnaA03g24510D	0.872411	0.730315	0.892111	0.0168322	6.67167	1.06933	0.315667	1.5555	1.09567	0.22	2.97433	1.78933	0.510667	1.03567	0.543333	0.131667		AT4G30570	AT4G30570	0	Carbohydrate metabolism.nucleotide sugar biosynthesis.GDP-D-mannose biosynthesis.GDP-D-mannose pyrophosphorylase (VTC1) | Redox homeostasis.low-molecular-weight scavengers.ascorbate biosynthesis.GDP-D-mannose pyrophosphorylase (VTC1)
BnaA03g24670D	0.976554	0.924943	0.912113	0.0112469	1.126				0.132		0.878			0.3295				AT4G10850	SWEET7	1.38e-131	Solute transport.carrier-mediated transport.TOC superfamily.sugar efflux transporter (SWEET)
BnaA03g25260D	0.961498	0.965002	0.987427	0.000236134	139.315	1.282	0.212	8.60233	16.5863	0.137	89.8107	2.60133	0.667333	12.2887	0.1585					0	RNA biosynthesis.transcriptional regulation.B3 transcription factor superfamily.transcription factor (REM)
BnaA03g25270D	0.994027	0.977923	0.996744	1.58886e-05	17.6473			0.527			6.18433			0.682667						0	RNA biosynthesis.transcriptional regulation.B3 transcription factor superfamily.transcription factor (REM)
BnaA03g25870D	0.964661	0.950134	0.985781	0.000301815	5.89533	0.351		0.14	0.318	0.232667	11.295	0.564	0.0723333	1.87433	0.084	0.2215		AT4G03070	AOP1	2.51e-171	Secondary metabolism.glucosinolates.glucosinolate biosynthesis.secondary modifications.glucosinolate 2-oxoglutarate-dependent dioxygenase (AOP)
BnaA03g25900D	0.932978	0.973439	0.992458	8.51174e-05	4.029	0.573667	0.0415	0.507	0.228		15.725	0.240333		1.848						0
BnaA03g26080D	1	0.950368	0.98578	0.00030186	0.9875						1.086	0.09		0.1795				AT4G39756	AT4G39756	1.84e-107
BnaA03g26880D	0.935077	0.981063	0.985671	0.000306521	12.044	0.208333	0.063	1.64733	1.991		13.4973	0.272333	0.0806667	0.925				AT4G01160	LRB3	1.24e-179	Protein homeostasis.ubiquitin-proteasome system.ubiquitin-fold protein conjugation.Cullin-based ubiquitylation complexes.CUL3-BTB E3 ligase complexes.BTB/POZ substrate adaptor components.component LRB
BnaA03g27440D	0.943521	0.949124	0.984878	0.000341277	7.24167	0.594333	0.384667		0.641333	0.424667	14.5407	1.233	0.283	1.75133	0.221	0.2105		AT3G01530	MYB57	4.97e-112	RNA biosynthesis.transcriptional regulation.MYB transcription factor superfamily.transcription factor (MYB)
BnaA03g27720D	0.864244	0.962429	0.920989	0.00911748	1.1005	0.1265		0.1865	0.434		2.17633	0.1045		0.304333				AT4G38940	AT4G38940	5.44e-91
BnaA03g28420D	0.923386	0.869711	0.971427	0.00121295	165.47	33.3007	3.73533	13.4823	11.3747	1.494	204.104	83.6927	16.3727	28.139	1.228	3.52967				0
BnaA03g28900D	0.914607	0.924864	0.994891	3.9092e-05	90.546	14.3847	8.24033	7.966	5.62833	2.44067	64.2647	8.14767	5.183	9.501	0.444333	0.867				0
BnaA03g29210D	0.960397	0.964027	0.9955	3.03253e-05	17.1467			1.938	1.45733		36.2533	0.310667		5.19033	0.323	0.696667				0
BnaA03g29470D	0.824384	0.796275	0.983591	0.000401693	6.07233	2.565	0.523333	0.873	0.731667	0.639	6.29967	3.16033	1.26467	0.793333	0.359333	0.839333		AT3G06490	MYB108	1.68e-115	RNA biosynthesis.transcriptional regulation.MYB transcription factor superfamily.transcription factor (MYB)
BnaA03g29530D	0.967736	0.962381	0.98987	0.000153419	134.2	1.37633		8.03133	12.0727	0.169	76.631	2.74667	0.265	11.2723	0.13			AT3G66656	AGL91	1.33e-75	RNA biosynthesis.transcriptional regulation.transcription factor (MADS/AGL)
BnaA03g30370D	0.964872	0.959297	0.993952	5.4761e-05	23.0527			2.634	1.415		19.032	0.252667		3.62067						0
BnaA03g32080D	0.979	0.936692	0.947234	0.00410286	5.073			0.118	0.414667		1.12467			0.356				AT4G13090	XTH2	2.6e-156	Enzyme classification.EC_2 transferases.EC_2.4 glycosyltransferase
BnaA03g32090D	0.954852	0.956507	0.996177	2.18949e-05	6.76733			1.08867	0.439		12.2563	0.202333		2.463				AT4G13090	XTH2	4.8e-156	Enzyme classification.EC_2 transferases.EC_2.4 glycosyltransferase
BnaA03g32280D	0.961786	0.824692	0.883143	0.0196855	7.80433	0.081	0.0943333	0.623333	0.589	0.1035	1.83733	0.216333		1.03067	0.114	0.2495		AT3G12500	HCHIB	7.91e-136
BnaA03g32430D	0.958636	0.932186	0.959687	0.00240496	1.3635			0.083	0.199		0.968333	0.0833333		0.245				AT3G12775	AT3G12775	2.43e-127
BnaA03g33360D	0.96832	0.965899	0.996676	1.65537e-05	44.7493	0.341667		4.11467	2.632		90.6307	3.23567	0.356667	11.52	0.1835	0.157				0
BnaA03g33500D	0.938052	0.917937	0.9883	0.00020453	5.976	0.573	0.151	0.329	0.685333	0.112667	4.10333	0.507667	0.121	0.655	0.161667	0.238333		AT3G14690	CYP72A15	0	Enzyme classification.EC_1 oxidoreductases.EC_1.14 oxidoreductase acting on paired donor with incorporation or reduction of molecular oxygen
BnaA03g33560D	0.91371	0.961584	0.991177	0.000116426	2.89333	0.138333		0.772	0.338		5.64267	0.101333		0.962		0.0205		AT1G53420	AT1G53420	0	Protein modification.phosphorylation.TKL protein kinase superfamily.LRR-VIII protein kinase families.protein kinase (LRR-VIII-2)
BnaA03g33570D	0.947468	0.960628	0.993759	5.83048e-05	2.28433			0.352667	0.247333		3.75567	0.056		0.652667	0.0306667			AT1G53420	AT1G53420	0	Protein modification.phosphorylation.TKL protein kinase superfamily.LRR-VIII protein kinase families.protein kinase (LRR-VIII-2)
BnaA03g33810D	0.928912	0.957891	0.978016	0.000719652	0.5655			0.103	0.098		1.00533	0.0515	0.0355	0.124667				AT3G15340	PPI2	0
BnaA03g33820D	0.951085	0.808246	0.863351	0.0267338	1.5905	0.128	0.121667		0.139333		0.889333	0.496333	0.260667	0.0956667				AT3G15355	UBC25	0
BnaA03g34460D	0.991781	0.954412	0.982138	0.000475711	11.3637			0.467			1.43167			0.326333				AT3G17227	AT3G17227	1.07e-48
BnaA03g34600D	0.874787	0.66043	0.828673	0.0415149	61.174	19.152	3.187	6.82767	7.826	1.30633	35.4283	33.7517	7.218	6.217	9.54	3.42533		AT3G17600	IAA31	1.06e-83
BnaA03g34750D	0.967264	0.964317	0.990996	0.000121256	18.8447			1.2805	1.804		11.195	0.5925	0.1315	1.27333				AT3G16820	AT3G16820	1.14e-48
BnaA03g35230D	0.949434	0.949856	0.987855	0.000220362	11.2857			1.61233	1.241		32.7853	0.735667	0.169	7.31533						0
BnaA03g35370D	0.970956	0.964301	0.99556	2.95272e-05	122.894	2.34167	0.4685	8.02033	7.016		145.159	6.48	1.001	17.9643	0.2135	0.251667				0	Phytohormone action.signalling peptides.NCRP (non-cysteine-rich-peptide) category.CLE-peptide activity.CLE-precursor protein
BnaA03g35790D	0.702841	0.806554	0.891498	0.0170203	4.90467	1.30667	0.502333	2.42367	2.54767	0.507	9.775	2.29567	1.29867	2.168	2.16967	1.52267		AT3G20520	SVL3	0
BnaA03g36140D	0.800762	0.75388	0.853268	0.0307157	0.744	0.196667	0.258		0.13	0.1565	10.9033	3.02933	2.93733	4.40367	1.62533	1.422		AT3G21230	4CL5	0	Coenzyme metabolism.prenylquinone biosynthesis.4-hydroxybenzoate biosynthesis.p-coumarate:CoA ligase | Secondary metabolism.phenolics.p-coumaroyl-CoA biosynthesis.4-coumarate:CoA ligase (4CL)
BnaA03g36520D	0.859758	0.735716	0.94991	0.0037007	35.6387	16.573	2.849	2.1055	1.80733	1.65533	7.19	5.07467	2.287	1.41533		0.724				0
BnaA03g37150D	0.845345	0.80596	0.990829	0.000125784	9.527	2.86767	0.609333	1.365	1.85167	0.673333	14.7427	4.35733	0.863333	3.42767	3.07567	2.57933		AT3G24090	GFAT	0	Carbohydrate metabolism.nucleotide sugar biosynthesis.UDP-N-acetylglucosamine biosynthesis.de novo biosynthesis.glutamine:fructose-6-phosphate amidotransferase
BnaA03g37850D	0.953384	0.909877	0.97994	0.000599584	67.7767	7.75	0.634	3.85267	3.15133	0.409333	72.0843	19.4497	0.576	12.0837	0.212	0.161				0
BnaA03g38810D	0.971329	0.974574	0.98849	0.000197964	3.69367			0.1155	0.414		4.106	0.094		0.428						0	Protein homeostasis.ubiquitin-proteasome system.ubiquitin-fold protein conjugation.ubiquitin conjugation (ubiquitylation).ubiquitin-ligase E3 activities.RING-domain E3 ligase activities.RING-H2-class E3 ligase
BnaA03g38840D	0.90882	0.958597	0.970097	0.00132793	5.034			1.28	1.015		7.07033	0.439333		1.02433						0
BnaA03g38930D	0.850642	0.840631	0.993233	6.853e-05	54.3733	18.9507	3.99133	7.64967	5.93833	4.07533	66.856	19.98	8.1	13.7107	5.80967	5.67367		AT2G15910	AT2G15910	0	Protein biosynthesis.translation elongation.eEF2 mRNA-translocation factor activity.regulatory eEF2 diphthamide-modification.diphthamide biosynthesis chaperone (DPH3)
BnaA03g38960D	0.928795	0.863333	0.989492	0.000165056	1.2265	0.377333				0.0593333	0.77	0.309667	0.0923333	0.0846667		0.0395		AT4G03400	DFL2	0
BnaA03g39230D	0.904347	0.923141	0.985909	0.000296445	28.0973	3.45167	0.962333	3.49533	4.08967	1.439	23.4747	4.23967	0.860667	3.22833	0.318	0.3745				0
BnaA03g39310D	0.956024	0.963384	0.995452	3.09744e-05	91.1453	2.42733	1.161	9.042	7.02733	0.383333	126.03	3.53333	1.114	18.0287	0.3975					0
BnaA03g39500D	0.969253	0.967855	0.995704	2.76476e-05	33.0087	1.49967	0.116	1.955	1.504		47.9553	1.30033	0.304333	6.01233		0.0906667		AT5G23260	TT16	1.56e-132	RNA biosynthesis.transcriptional regulation.transcription factor (MADS/AGL)
BnaA03g40070D	0.772725	0.914018	0.848873	0.0325332	1.15367	0.661		0.1865	0.4635		3.20067	0.456	0.059	0.503	0.1915	0.1665		AT5G61260	AT5G61260	1.21e-146
BnaA03g40400D	0.957214	0.951925	0.994602	4.36231e-05	1.4		0.05	0.146		0.1035	3.06533	0.0986667	0.1305	0.414667	0.093			AT5G61620	AT5G61620	7.87e-171	RNA biosynthesis.transcriptional regulation.MYB transcription factor superfamily.transcription factor (MYB-related)
BnaA03g40530D	0.757872	0.861719	0.931558	0.00686618	4.658	4.25033	0.41	0.4575	0.405	0.116333	13.973	6.785	0.950667	1.48967	0.209667	0.226		AT5G61740	ABCA10	0	Solute transport.primary active transport.ABC superfamily.ABC2 family.subfamily ABCA transporter
BnaA03g40600D	0.955795	0.940996	0.990073	0.000147339	11.804	0.410333		1.33833	0.860333		10.3733	1.188		1.87233				AT3G49850	TRB3	2.86e-61	RNA biosynthesis.transcriptional regulation.MYB transcription factor superfamily.transcription factor (MYB-related)
BnaA03g41530D	0.828676	0.799768	0.981154	0.000529403	15.7413	7.12533	2.26233	1.137	2.02367	0.936	20.9797	12.3923	2.309	3.54333	2.259	0.500333		AT3G51895	SULTR3;1	0	Solute transport.carrier-mediated transport.APC superfamily.SulP family.sulfate transporter (SULTR)
BnaA03g41990D	0.9583	1	0.988851	0.000185743	23.729			1.372	3.5755		8.29733									0
BnaA03g42000D	0.940622	0.957841	0.998163	5.0595e-06	15.3587			3.64033	0.9195		2.334			0.492						0
BnaA03g42390D	0.898014	0.915473	0.97624	0.000840081	19.436	3.05333	0.199	3.13567	3.523		26.4177	2.88767	0.225333	6.31333	0.571333	1.16733		AT4G16146	AT4G16146	8.31e-43
BnaA03g42590D	0.882737	0.838284	0.961452	0.00220027	27.508	6.55033	1.53033	3.842	1.90867	2.297	29.3007	13.6797	3.23833	5.33633	0.733	0.704667		AT4G16447	AT4G16447	3.92e-57
BnaA03g42680D	0.975382	0.969106	0.996417	1.92357e-05	80.074	0.106	0.0555	5.75867	3.83967	0.0966667	377.087	10.3093	0.192	47.5083	0.121	0.118667		AT4G16545	AT4G16545	5.33e-54
BnaA03g42690D	0.945857	0.965381	0.997105	1.25611e-05	57.5653	0.799333	1.557	7.32133	4.075	1.831	143.956	2.74633	0.362	20.92	0.149333	0.740667		AT2G03020	AT2G03020	1.07e-54
BnaA03g43080D	0.857078	0.820831	0.903996	0.0133828	7.853	1.235	1.884	0.9805	0.751	0.761333	7.46167	3.36867	0.965667	2.07767	0.0745	0.198		AT4G17460	HAT1	6.09e-179	RNA biosynthesis.transcriptional regulation.Homeobox transcription factor superfamily.transcription factor (HD-ZIP I/II)
BnaA03g43250D	0.956947	0.964723	0.986619	0.000267378	104.084	0.473667	0.214	8.20167	13.3345	0.181667	213.027	4.12133	1.989	31.2583		0.205667				0
BnaA03g44340D	0.898109	0.836327	0.988134	0.00021037	96.671	22.074	5.53733	9.06667	8.10167	4.47	79.1813	31.1117	7.97467	10.753	9.39767	5.56233		AT4G19975	AT4G19975	0
BnaA03g44610D	0.912798	0.866034	0.979889	0.000602599	31.692	5.11867	1.89967	2.91133	2.70033	1.188	16.5177	3.641	1.12867	4.51933	1.039	0.736		AT4G20840	AtBBE21	0	Enzyme classification.EC_1 oxidoreductases.EC_1.1 oxidoreductase acting on CH-OH group of donor
BnaA03g45240D	0.801503	0.800113	0.95153	0.00346708	7.58467	2.246	1.46933	0.973	1.104	1.73533	11.2163	5.60233	2.02467	1.654	0.607	1.322		AT4G10320	AT4G10320	0	Enzyme classification.EC_6 ligases.EC_6.1 ligase forming carbon-oxygen bond
BnaA03g45450D	0.761715	0.901202	0.963642	0.00195879	2.336	1.05167	0.367667	0.5355	0.455333	0.373	7.235	1.151	0.244	1.52167	0.286	0.371333		AT4G22590	TPPG	0	Carbohydrate metabolism.trehalose metabolism.trehalose-6-phosphate phosphatase
BnaA03g45770D	0.951307	0.965946	0.995577	2.93063e-05	1.9695			0.324	0.1555		4.56333	0.144667		0.632333						0
BnaA03g47750D	0.956046	0.981555	0.994919	3.86581e-05	35.1593			4.354	3.373		27.6693	0.175333	0.1255	2.251						0
BnaA03g47840D	0.949652	0.962682	0.983034	0.000429315	13.9337	0.077	0.089	1.10167	2.16933	0.0706667	23.0043	0.690667	0.0473333	3.30433	0.137	0.113		AT4G26140	BGAL12	0	Cell wall organisation.pectin.rhamnogalacturonan I.modification and degradation.beta-galactosidase (BGAL)
BnaA03g47880D	0.846264	0.800833	0.981682	0.00050025	9.54733	3.72267	1.897	0.4755	0.438	0.805667	6.96667	3.86833	1.92533	0.551667	0.107667	0.484667		AT4G26200	ACS7	0	Phytohormone action.ethylene.biosynthesis.1-aminocyclopropane-1-carboxylate (ACC) synthase
BnaA03g47920D	0.916023	0.967957	0.972154	0.00115232	32.618	0.433	0.606667	4.742	7.6745	0.239667	18.9527	0.393667	0.313	2.19133	0.069	0.0695		AT4G26280	AT4G26280	2.62e-177	Enzyme classification.EC_2 transferases.EC_2.8 transferase transferring sulfur-containing group
BnaA03g47970D	0.955317	0.94592	0.989032	0.000179787	0.931			0.208			1.51567	0.1745		0.235333				AT4G26340	AT4G26340	1.32e-161
BnaA03g48130D	0.972825	0.946822	0.990645	0.000130869	59.8333	1.878	0.122	3.84	2.18133	0.1085	20.615	1.19733	0.209333	3.90233	0.0626667	0.109667		AT4G26590	OPT5	0	Solute transport.carrier-mediated transport.OPT family.oligopeptide transporter (OPT)
BnaA03g48620D	0.981947	0.971314	0.984338	0.000366026	3.5395				0.3195		6.06333	0.069		0.800667				AT4G27480	AT4G27480	0
BnaA03g48650D	0.91568	0.95676	0.982148	0.000475178	10.4717	1.45767	0.0365	1.09767	1.823		18.4767	1.44033	0.146667	2.40767				AT4G27550	TPS4	0	Carbohydrate metabolism.trehalose metabolism.trehalose-6-phosphate synthase
BnaA03g49180D	0.815459	0.773109	0.99384	5.67937e-05	8.80167	2.64933	0.138	2.476	2.45667	0.401333	3.79433	1.55433	0.146	1.11467	1.104	0.3855		AT4G28310	AT4G28310	1.14e-79
BnaA03g49470D	0.858702	0.842029	0.979109	0.000650115	36.1887	6.567	3.53267	6.985	5.56633	2.916	38.8607	8.17667	4.457	13.102	3.43333	1.52533		AT4G29240	AT4G29240	0
BnaA03g49540D	0.946197	0.949472	0.977097	0.000780796	1.6765			0.1875	0.2635		2.36967	0.212667		0.386				AT4G29370	AT4G29370	4.52e-134
BnaA03g49590D	0.92691	0.969944	0.964496	0.00186844	2.94567			0.338	0.7385		10.5913	0.214667	0.081	1.296				AT3G59590	AT3G59590	3.92e-149
BnaA03g49600D	0.976321	0.976466	0.997801	7.24762e-06	153.385	0.800667	0.119	9.556	7.355	0.329	1480.4	35.5533	1.07433	136.473	0.469667	0.629333		AT4G29610	AT4G29610	7.39e-101	Nucleotide metabolism.pyrimidines.catabolism.cytidine deaminase
BnaA03g49950D	0.963717	0.96037	0.993747	5.85367e-05	31.5063			3.46333	2.25233		35.755	0.350667	0.3755	6.35867				AT5G38317	LCR58	6.57e-45	External stimuli response.pathogen.defense mechanisms.defensin activities.defensin (PDF3)
BnaA03g49960D	0.96661	1	0.993293	6.73309e-05	2.947			0.3435	0.1485		0.902333							AT4G30070	LCR59	6.14e-46	External stimuli response.pathogen.defense mechanisms.defensin activities.defensin (PDF3)
BnaA03g50290D	0.981174	1	0.99887	1.91456e-06	53.8187	0.581667		2.25333	2.231		0.081									0
BnaA03g50300D	0.881707	1	0.95816	0.00258925	21.551	7.09933	2.16667	1.53633	0.947	0.997333	0.301							AT5G59180	NRPB7	6.68e-97	RNA biosynthesis.DNA-dependent RNA polymerase (Pol) complexes.Pol I-V shared regulatory components.subunit 7
BnaA03g50340D	0.966446	0.946958	0.993176	6.96834e-05	2.262	0.0965		0.283			1.49567		0.133	0.263667				AT2G18960	HA1	2.37e-109
BnaA03g50920D	1	0.972619	0.990623	0.000131472	2.7095						0.504			0.069				AT2G17305	AT2G17305	3.91e-111
BnaA03g50960D	0.985262	0.980498	0.990853	0.000125118	3.162	0.233					2.00667			0.195667				AT4G35720	AT4G35720	3.89e-53
BnaA03g50970D	0.972014	0.972325	0.996175	2.19179e-05	4.145	0.15		0.1965	0.2335		3.022	0.074	0.0505	0.293667				AT4G33900	AT4G33900	1.83e-96
BnaA03g51920D	0.969686	0.947812	0.988034	0.000213918	38.4513			3.796	1.9	0.132	37.012	0.795		8.683	0.18			AT4G32090	AT4G32090	4.48e-55
BnaA03g52060D	0.976571	0.955482	0.989847	0.000154107	14.842	0.274	0.225	0.274	0.397	0.568667	74.1227	6.37567	0.363	9.31567		0.444667				0
BnaA03g52540D	0.984781	0.95834	0.981797	0.000494026	2.5495				0.194		3.06767		0.17	0.469				AT4G33450	MYB69	6.18e-94	RNA biosynthesis.transcriptional regulation.MYB transcription factor superfamily.transcription factor (MYB)
BnaA03g53870D	0.919377	0.694881	0.932747	0.0066323	1.6575	0.331333			0.241333	0.0955	1.34133	0.664	0.228333	0.361	0.660333	0.132667		AT4G37260	MYB73	2.9e-140	RNA biosynthesis.transcriptional regulation.MYB transcription factor superfamily.transcription factor (MYB)
BnaA03g54060D	0.910828	0.88124	0.990566	0.000133091	144.329	29.2487	10.5743	12.0183	8.91833	3.591	132.12	40.5007	13.5573	18.546	2.17067	3.67833		AT4G37520	AT4G37520	0
BnaA03g54140D	0.945837	0.943975	0.999494	3.83987e-07	2.122	0.237667		0.337			2.24067	0.218		0.409667				AT1G78010	TrmE	8.58e-41
BnaA03g54220D	0.804305	0.914173	0.964514	0.00186653	11.5993	1.979	3.15767	1.378	1.57233	3.26267	12.0797	1.40333	1.35433	1.827	0.1175	0.481667		AT4G37690	GT6	0	Cell wall organisation.hemicellulose.heteromannan.biosynthesis.galactoglucomannan galactosyltransferase (MUCI10)
BnaA03g55470D	0.961796	0.935684	0.976053	0.000853355	10.8557	0.367		1.125	0.581667		4.36333	0.996		0.330667	0.0765					0
BnaA03g55660D	0.922057	0.956416	0.997949	6.30282e-06	4.91	0.807	0.255	0.508667	0.192333	0.1505	36.1797	3.12567	1.17767	3.45633		0.124667				0
BnaA03g55820D	0.885237	0.924532	0.969447	0.00138592	4.10933	0.191	0.92	0.590333	0.329	0.327667	3.06	0.137667	0.107667	0.734333	0.175			AT5G09500	AT5G09500	8.91e-80	Protein biosynthesis.ribosome biogenesis.small ribosomal subunit (SSU).SSU proteome.component RPS15
BnaA03g56330D	0.974619	0.972161	0.995943	2.46574e-05	290.384	2.11333	0.797	17.738	15.5473	0.656	303.363	4.74033	0.359333	36.619		0.5085				0
BnaA03g57100D	0.889894	0.920684	0.997029	1.32295e-05	1.0505	0.284667	0.148667	0.145			1.44233	0.324667	0.101	0.146333				AT4G08510	AT4G08510	2.13e-81
BnaA03g57180D	0.980469	0.966683	0.988444	0.000199541	4.567	0.1765			0.2695		2.016	0.0825		0.253333				AT4G03565	AT4G03565	3.88e-86
BnaA03g57900D	0.961686	0.951058	0.985916	0.000296137	40.293	0.903667	0.236	2.3835	4.19567		39.884	3.53167	0.383333	5.71033		0.134667				0
BnaA03g58580D	0.942796	0.955216	0.990771	0.000127368	7.27333	0.541333		0.77	0.769		13.8397	0.711	0.139	2.249						0	RNA biosynthesis.transcriptional regulation.C2C2 transcription factor superfamily.transcription factor (DOF)
BnaA03g58620D	0.939179	0.912387	0.989369	0.000168917	172.887	27.149	1.58167	14.0047	9.13833	0.702	313.25	80.8547	3.30767	50.4727	1.581	1.00733		AT1G69100	AT1G69100	1.02e-74	Enzyme classification.EC_3 hydrolases.EC_3.4 hydrolase acting on peptide bond (peptidase)
BnaA03g58770D	0.947985	0.921333	0.994227	4.98901e-05	2.755			0.5245	0.192		2.49067	0.081		0.506667	0.133	0.259		AT4G27330	SPL	7.23e-77	RNA biosynthesis.transcriptional regulation.transcriptional repression.transcriptional repressor (TIE/SPL)
BnaA03g58800D	0.967629	0.968141	0.992967	7.40224e-05	53.8073	0.46		3.955	4.211	0.083	78.1223	0.171333	0.238	11.5477	0.262	0.225667				0
BnaA03g58830D	0.917709	0.937925	0.991503	0.000107991	11.9413	0.8045	0.321	2.29533	1.293	0.1995	55.211	2.354	0.957333	13.5523		0.2725				0
BnaA03g59030D	0.945316	0.982562	0.984431	0.000361698	11.453			1.122	2.0095		7.20267			0.628						0
BnaA03g59570D	0.943774	0.955573	0.952197	0.00337307	4.358	0.300667			0.9245		8.39733	0.280667	0.171	1.41367				AT1G56580	SVB	2.17e-91
BnaA03g60190D	0.845734	0.823949	0.972586	0.00111695	6.00867	2.13233	1.814		0.158	0.530333	1.35567	0.584333	0.39	0.219				AT2G19740	AT2G19740	5.69e-80	Protein biosynthesis.ribosome biogenesis.large ribosomal subunit (LSU).LSU proteome.component RPL31
BnaA03g60200D	0.95105	0.951418	0.991321	0.000112668	15.5247	0.144667		2.042	1.29667	0.316333	21.8337	0.720333	0.0716667	4.51167				AT2G01820	TMK3	0
BnaA03g60600D	0.988494	0.876236	0.910183	0.0117383	16.339				0.94		5.13667	1.57867		1.6						0
BnaA03g60670D	0.826122	0.787436	0.974535	0.000964467	110.897	51.5467	25.3933	5.668	4.72467	9.08	76.527	33.47	32.287	6.78	0.485333	8.312		AT1G61720	BAN	0	Secondary metabolism.phenolics.flavonoid biosynthesis.anthocyanidins.anthocyanidin reductase
BnaA04g00410D	0.875345	0.740934	0.908791	0.0120993	6.395	1.575	0.347667	0.8485	0.921333	0.293333	0.599333	0.381667		0.150333	0.124	0.120333		AT3G62710	AT3G62710	0	Enzyme classification.EC_3 hydrolases.EC_3.2 glycosylase
BnaA04g00530D	0.898818	0.884406	0.979689	0.000614644	21.3193	2.14333	0.619333	3.52867	3.17	1.32433	37.6767	3.319	1.086	12.0337	2.829	2.50833		AT3G61820	AT3G61820	0	Protein homeostasis.proteolysis.aspartic-type peptidase activities.A1-class protease (Pepsin)
BnaA04g00650D	0.803762	0.967625	0.834285	0.0389169	1.63033	0.414333	0.685667			0.499667	1.808			0.292667						0
BnaA04g00690D	1	0.975965	0.992801	7.75527e-05	1.0195						1.38967			0.167						0
BnaA04g00790D	0.931867	0.96141	0.982854	0.000438462	1.81067	0.0766667		0.2265	0.313667		3.329	0.1425	0.0325	0.467333				AT3G61290	AT3G61290	0
BnaA04g00890D	0.874107	0.953667	0.91316	0.0109843	1.344		0.441	0.1145	0.0635	0.227	4.11367			0.953				AT3G61120	AGL13	9.92e-108	RNA biosynthesis.transcriptional regulation.transcription factor (MADS/AGL)
BnaA04g01080D	0.960654	0.947731	0.987367	0.000238369	1.15133	0.1665			0.06		0.866667	0.112		0.1145				AT3G60790	AT3G60790	2.26e-136
BnaA04g01100D	1	1	1		2.6225						1.334									0
BnaA04g01190D	0.893451	0.811275	0.922338	0.00881286	17.921	5.49467	1.12333	1.252	0.936333	0.741	21.056	14.766	2.44267	1.81567	0.304	0.540667		AT3G60670	PLATZ10	3.45e-148	RNA biosynthesis.transcriptional regulation.transcription factor (PLATZ)
BnaA04g01390D	0.79872	0.868415	0.996216	2.14556e-05	5.10233	2.24767	0.979667	0.652	0.504333	0.751333	7.67567	3.00733	0.805	0.876667	0.056	0.305		AT3G60100	CSY5	0	Cellular respiration.tricarboxylic acid cycle.citrate synthase
BnaA04g01430D	0.936427	0.93993	0.992007	9.55817e-05	15.578	0.2315	0.106667	3.03967	1.51633	0.0575	27.4737	0.818333	1.53433	5.64233		0.256667		AT5G56530	AT5G56530	1.59e-137
BnaA04g01440D	0.957779	0.934755	0.972108	0.00115611	42.66	1.82833		2.41	4.6685	0.099	9.16133	2.02933	0.232667	0.726667				AT1G75950	SKP1	4.44e-63	Protein homeostasis.ubiquitin-proteasome system.ubiquitin-fold protein conjugation.Cullin-based ubiquitylation complexes.SKP1-CUL1-FBX (SCF) E3 ligase complexes.target protein binding component SKP1/ASK1
BnaA04g01530D	0.923506	0.967795	0.987012	0.000251932	1.1465			0.365	0.0735		0.935667			0.150667				AT3G59790	MPK10	0	Protein modification.phosphorylation.CMGC protein kinase superfamily.protein kinase (MAPK)
BnaA04g01590D	0.930748	0.906658	0.994328	4.81599e-05	30.0757	1.86733	1.22967	3.938	2.00933	1.36967	21.9323	3.20767	0.845	4.151	1.16433	0.868		AT3G59530	LAP3	0	Enzyme classification.EC_4 lyases.EC_4.3 carbon-nitrogen lyase
BnaA04g02160D	0.808207	0.737257	0.991926	9.75254e-05	19.5123	3.98767	2.00033	4.14	4.65533	3.92833	18.318	5.99467	2.62267	4.89967	4.856	5.69167		AT3G58090	AT3G58090	1.27e-139
BnaA04g02170D	0.960904	0.953614	0.994286	4.8877e-05	25.838	1.352	1.174	1.2655	0.991667	0.267667	26.5827	2.36033	0.312	3.24433	0.100667	0.148		AT3G58060	MTP8	0	Solute transport.carrier-mediated transport.CDF superfamily.CDF family.manganese cation transporter (Mn-CDF)
BnaA04g02680D	0.887733	0.975156	0.935745	0.00606043	8.30167			3.6065	1.0535		5.93833	0.192		0.545667						0
BnaA04g03110D	0.888349	0.968194	0.958306	0.00257131	1.6865			0.745	0.1965		3.70367			0.589				AT2G40580	AT2G40580	4.05e-51	Enzyme classification.EC_2 transferases.EC_2.7 transferase transferring phosphorus-containing group
BnaA04g03330D	0.943376	0.967679	0.988636	0.000192991	2.921	0.087		0.3255	0.4145		3.60133	0.116333		0.465667						0
BnaA04g03990D	0.813134	0.701503	0.939875	0.00531386	24.4913	12.7373	4.79267	1.92267	1.66633	1.764	25.5257	22.495	7.84	4.46867	0.440333	2.85267				0
BnaA04g04000D	0.825306	0.773024	0.976482	0.000823161	15.4667	7.46767	2.535	1.39233	1.15833	0.956333	22.225	13.177	7.29933	2.81267	0.224	1.70967				0
BnaA04g04070D	0.935522	0.921392	0.988805	0.000187279	10.9987	1.53067	0.645667	0.4535	0.650667	0.265333	6.32167	1.09833	0.435333	0.951				AT3G54490	RPB5E	1.22e-127	RNA biosynthesis.DNA-dependent RNA polymerase (Pol) complexes.Pol I-V shared regulatory components.subunit 5
BnaA04g04160D	0.873194	0.945245	0.995141	3.53632e-05	4.81367	0.970333	0.414	1.024	0.480667	0.163	9.96567	0.851	0.332333	1.30933	0.0726667	0.163		AT3G54340	AP3	1.53e-159	RNA biosynthesis.transcriptional regulation.transcription factor (MADS/AGL)
BnaA04g04870D	0.878794	0.818574	0.935253	0.00615249	14.4627	3.89667	2.41933	0.8835	0.853333	0.712	14.149	8.499	1.99	1.49733	0.350333	0.498333		AT3G53140	NANMT	2.67e-169	Enzyme classification.EC_2 transferases.EC_2.1 transferase transferring one-carbon group
BnaA04g05290D	0.854054	0.866175	0.941637	0.00501004	1.09767	0.464		0.051	0.286		1.71667	0.701	0.195333	0.205333		0.047		AT3G52680	AT3G52680	1.58e-152
BnaA04g05300D	0.947158	0.84531	0.884269	0.0193153	3.489	0.501333	0.062	0.2045	0.154		0.565	0.334667	0.102333					AT3G52680	AT3G52680	7.99e-158
BnaA04g06130D	0.930045	0.847168	0.921569	0.00898598	3.7205	0.549	0.113	0.445667	0.139	0.0546667	1.901	1.00167	0.127	0.324				AT4G14245	AT4G14245	5.89e-120	Protein homeostasis.autophagy.autophagic cargo receptor activities.adaptor protein (PUX7/8/9/13)
BnaA04g06600D	0.90042	0.912432	0.99788	6.73435e-06	21.4293	0.971667	0.434333	2.76933	3.50033	2.994	13.138	0.812		1.78067	1.44567	1.714		AT3G13350	AT3G13350	6.41e-42
BnaA04g07190D	0.857722	0.88569	0.988127	0.000210603	254.695	30.0757	2.58633	37.75	39.335	71.4407	282.312	31.1	2.76967	50.2407	35.113	42.1313		AT4G12910	scpl20	0	Protein homeostasis.proteolysis.serine-type peptidase activities.S10-class serine carboxypeptidase (SCPL)
BnaA04g07240D	1	0.943877	0.960097	0.00235663	2.007						3.351			0.940333						0
BnaA04g08650D	0.986779	0.958394	0.992133	9.25964e-05	2.617			0.113	0.06		1.382			0.218		0.0695		AT5G38450	CYP735A1	0	Enzyme classification.EC_1 oxidoreductases.EC_1.14 oxidoreductase acting on paired donor with incorporation or reduction of molecular oxygen
BnaA04g09100D	0.934109	0.92923	0.991469	0.000108861	3.46833			1.14267			4.66867	0.446333		1.20567				AT5G39270	EXPA22	1.7e-158	Cell wall organisation.cell wall proteins.expansin activities.alpha-class expansin
BnaA04g09290D	0.954875	0.925992	0.995321	3.27835e-05	9.09033	0.687333		0.914	0.328667	0.121	5.013	0.778	0.033	0.822667	0.102	0.119333		AT5G39440	SnRK1.3	0	Protein modification.phosphorylation.CAMK protein kinase superfamily.SNF1-related SnRK1 kinase complex.catalytic subunit alpha | Multi-process regulation.SnRK1-kinase regulatory system.SnRK1 protein kinase complex.catalytic subunit alpha
BnaA04g10120D	0.903962	0.741113	0.900985	0.0142207	6.70467	1.03367	0.295	1.0455	0.845333		5.19867	2.64367	1.96233	0.955	0.865333	0.303		AT5G40260	SWEET8	6.96e-122	Solute transport.carrier-mediated transport.TOC superfamily.sugar efflux transporter (SWEET)
BnaA04g10290D	0.887764	0.984301	0.962058	0.00213209	2.923	0.1185		0.865333	0.6565		2.60533			0.2045				AT5G40360	MYB115	1.94e-54	RNA biosynthesis.transcriptional regulation.MYB transcription factor superfamily.transcription factor (MYB)
BnaA04g10300D	1	1	1	1.84889e-32	1.029						0.153333							AT2G25230	MYB100	1.71e-50	RNA biosynthesis.transcriptional regulation.MYB transcription factor superfamily.transcription factor (MYB)
BnaA04g10420D	0.964756	0.976646	0.994054	5.29198e-05	4.606	0.0896667		0.3205	0.4015		2.19233			0.256				AT5G40360	MYB115	6.39e-55	RNA biosynthesis.transcriptional regulation.MYB transcription factor superfamily.transcription factor (MYB)
BnaA04g10830D	0.890352	0.859632	0.959206	0.00246228	4.48433	0.213333		1.0735	0.884333	0.287333	2.497	0.217	0.1335	0.172333	0.768667	0.461		AT3G56520	AT3G56520	9.78e-74	RNA biosynthesis.transcriptional regulation.transcription factor (NAC)
BnaA04g11320D	0.989488	0.954572	0.969617	0.00137071	1.0845				0.057		2.47133			0.561333				AT3G20080	CYP705A15	0	Enzyme classification.EC_1 oxidoreductases.EC_1.14 oxidoreductase acting on paired donor with incorporation or reduction of molecular oxygen
BnaA04g11580D	1	1	1		2.474						0.1025									0
BnaA04g12030D	0.971223	0.962315	0.98041	0.000571874	1.741			0.074	0.1765		0.766			0.144333						0	RNA biosynthesis.transcriptional regulation.bZIP transcription factor superfamily.transcription factor (bZIP)
BnaA04g12040D	0.926769	0.968825	0.98691	0.000255906	15.4143			3.50933	2.13467		51.0687	0.834333	0.254333	6.87167						0	RNA biosynthesis.transcriptional regulation.bZIP transcription factor superfamily.transcription factor (bZIP)
BnaA04g12050D	0.907683	0.95783	0.979098	0.000650759	12.9785			4.29767	1.693		35.064	1.2975		6.09567						0
BnaA04g12190D	0.969204	0.971892	0.996857	1.48018e-05	106.788	0.351667		9.277	6.81467		171.375	4.32067	0.533	18.9337	0.127	0.170667				0
BnaA04g12230D	0.966703	0.972392	0.999455	4.45104e-07	1.85	0.076		0.232			3.92767	0.1735		0.368667				AT2G21520	AT2G21520	0
BnaA04g13370D	0.959922	0.949751	0.990942	0.000122711	9.04233	0.38	0.1285	0.5665	0.737		24.5053	2.68067	0.266	3.03933	0.0905	0.0803333				0
BnaA04g13380D	0.981767	0.968944	0.99632	2.02921e-05	4.38767			0.248	0.152		12.2403	0.809667		1.091						0
BnaA04g13470D	0.79866	0.836383	0.988674	0.000191692	5.723	2.897	1.783	0.292	0.348333	0.441	2.547	1.06133	0.733	0.289333				AT1G78490	CYP708A3	0	Enzyme classification.EC_1 oxidoreductases.EC_1.14 oxidoreductase acting on paired donor with incorporation or reduction of molecular oxygen
BnaA04g13820D	0.800948	0.825019	0.962649	0.00206656	9.55967	2.76333		3.96667	2.63633	0.148	21.8713	8.825	0.159667	6.11167	2.94367	1.09533		AT2G23690	AT2G23690	2.66e-99
BnaA04g14040D	0.957418	0.96132	0.996176	2.19071e-05	92.4097	1.35367	0.0675	11.5443	6.57733	0.132	145.107	5.82	0.518333	21.443	0.1795	0.1025		AT2G23990	ENODL11	1.85e-64
BnaA04g14050D	0.886302	0.916594	0.964385	0.00188006	1.38467	0.314	0.118667	0.1695	0.185		0.538333	0.168				0.0565		AT2G24030	AT2G24030	1.25e-86
BnaA04g15230D	0.979479	0.944129	0.976858	0.000797116	17.0653			1.153	0.598		24.3363	0.2265		6.572						0
BnaA04g15240D	0.960705	0.959001	0.989751	0.000157018	57.6543	1.292	0.178667	4.30133	5.55567		54.6123	2.43467	0.3765	8.384						0	External stimuli response.pathogen.defense mechanisms.defensin activities.defensin (PDF3)
BnaA04g15660D	0.869933	0.842662	0.978881	0.000664329	3.06867	1.19267	0.230667	0.186	0.245333	0.141	3.21367	1.78133	0.275333	0.372		0.0995		AT5G50220	AT5G50220	9.82e-72
BnaA04g16110D	0.840603	0.752426	0.982115	0.00047694	15.3437	1.39867		5.645	4.58933	0.595667	9.99567	2.35767	0.703333	4.72733	2.63933	1.94567				0
BnaA04g16540D	0.979369	0.976309	0.996645	1.68651e-05	5.894			0.292	0.316		5.54933	0.14		0.517333				AT4G36590	AGL40	2.72e-58	RNA biosynthesis.transcriptional regulation.transcription factor (MADS/AGL)
BnaA04g16750D	0.952709	0.952258	0.995793	2.65065e-05	93.161	5.945	0.153667	8.342	7.00233	0.585333	153.944	14.1433	0.541333	19.6303	1.56467	0.868667		AT2G28880	emb1997	0	Coenzyme metabolism.tetrahydrofolate biosynthesis.p-aminobenzoate biosynthesis.aminodeoxychorismate synthase
BnaA04g17220D	0.922993	0.953462	0.976185	0.00084398	5.764	0.371667	0.046	0.668667	1.133		7.914	0.810333	0.078	0.901667		0.0515		AT2G30090	AT2G30090	0
BnaA04g17260D	0.975826	0.922074	0.966786	0.00163646	8.60833	0.246		0.232	0.5625		1.97967	0.476333		0.295						0
BnaA04g17740D	0.939161	0.968594	0.969181	0.00141009	14.0947			1.172	3.1155		8.075	0.167667		1.10033						0
BnaA04g18690D	0.926926	0.967193	0.988165	0.000209281	5.10033	0.0386667		1.027	0.772333	0.0255	21.161	0.231333	0.055	3.15333		0.0315		AT1G05230	HDG2	0	RNA biosynthesis.transcriptional regulation.Homeobox transcription factor superfamily.transcription factor (HD-ZIP IV)
BnaA04g18750D	0.897847	0.824475	0.956908	0.00274531	4.5285	1.35167	0.252333	0.142	0.23	0.337	4.39367	2.575	0.304333	0.451333	0.171333	0.354		AT1G02080	NOT1	2.03e-109
BnaA04g19770D	0.974227	0.866824	0.902719	0.013735	5.99067	0.11		0.281	0.381		1.76433	0.3995		0.775333				AT1G28280	MVQ1	1.15e-65
BnaA04g19950D	0.953302	0.959521	0.993766	5.81733e-05	54.029	5.91633	1.596	2.492	1.992	0.619	62.755	3.82633	0.438333	7.71467	0.272	0.45		AT2G34070	TBL37	1.45e-90
BnaA04g20420D	0.811742	0.848425	0.987886	0.000219218	6.66	2.66433	1.53733	0.781	0.624333	0.662	4.39167	1.94233	0.612667	0.672333		0.101		AT2G34880	MEE27	0	Chromatin organisation.histone modifications.histone lysine methylation.JmjC group histone demethylase activities.histone demethylase (PKDM7) | RNA biosynthesis.transcriptional regulation.transcription factor (JUMONJI)
BnaA04g20550D	0.915143	0.945368	0.927122	0.00777331	2.166	0.176	0.092	0.1165	0.5345		0.525333			0.1435				AT2G35580	AT2G35580	1.13e-148
BnaA04g20660D	0.920394	0.697118	0.828657	0.0415227	2.09867	0.299667	0.206333	0.229		0.100333	1.31867	0.927333	0.583	0.271333	0.109667	0.105667				0
BnaA04g20910D	0.938029	0.880476	0.996248	2.10857e-05	5.24867	0.639	0.28	0.327	0.232	0.148333	2.22467	0.456333	0.328333	0.241667	0.1145	0.188667		AT2G35890	CPK25	0	Protein modification.phosphorylation.CAMK protein kinase superfamily.protein kinase (CDPK)
BnaA04g20920D	0.858649	0.867412	0.987999	0.000215157	1.35667	0.429667	0.0955	0.1735	0.128667	0.1315	1.52	0.527	0.158333	0.270333		0.052		AT2G34880	MEE27	0	Chromatin organisation.histone modifications.histone lysine methylation.JmjC group histone demethylase activities.histone demethylase (PKDM7) | RNA biosynthesis.transcriptional regulation.transcription factor (JUMONJI)
BnaA04g21060D	0.984629	0.88	0.871461	0.0237217	1.737			0.1335			0.393333			0.236				AT2G35990	LOG2	1.28e-150	Phytohormone action.cytokinin.biosynthesis.cytokinin phosphoribohydrolase
BnaA04g21250D	0.882463	0.838082	0.925956	0.00802089	1.015	0.1275		0.304	0.165		1.59567	0.273	0.258	0.395333		0.3655		AT2G37060	NF-YB8	6e-106	RNA biosynthesis.transcriptional regulation.NF-Y transcription factor complex.component NF-YB
BnaA04g21270D	0.914286	0.83839	0.945674	0.00434685	2.4465	0.379	0.1745		0.3415	0.1535	1.49867	0.396	0.423	0.212667		0.179333		AT2G37060	NF-YB8	1.96e-96	RNA biosynthesis.transcriptional regulation.NF-Y transcription factor complex.component NF-YB
BnaA04g21550D	0.959476	0.969371	0.984523	0.000357437	5.25367			0.3145	0.75		6.693	0.266		0.759				AT1G09650	AT1G09650	4.18e-81
BnaA04g21580D	0.977749	0.978198	0.998243	4.62727e-06	7.66267		0.072	0.4665	0.314		85.4887	1.011	0.1495	7.91	0.064	0.184667				0
BnaA04g22830D	0.975914	0.936656	0.965232	0.00179216	46.9243			2.8205	2.8305		16.7487	0.258		5.04667						0
BnaA04g23050D	0.910461	0.837329	0.958833	0.0025072	4.72533	0.886667	0.235	0.3685	0.285333	0.34	2.586	0.945333	0.662667	0.291667		0.203667				0
BnaA04g23170D	0.900726	0.917071	0.979834	0.000605896	19.043	0.549		2.935	3.91233	2.056	129.372	10.5233	0.463667	26.0087	6.466	10.1817		AT2G39310	JAL22	3.92e-107
BnaA04g23230D	0.700787	0.888364	0.988015	0.000214601	32.5373	12.0537	8.936	8.67567	8.107	10.9057	5.17633	1.30833	0.454333	0.731		0.395667				0	RNA biosynthesis.transcriptional regulation.transcription factor (HSF)
BnaA04g23310D	0.912962	0.934572	0.971447	0.00121126	1.28067	0.189333		0.1395	0.2285		0.627667	0.0576667	0.054	0.0936667				AT3G56320	AT3G56320	0
BnaA04g23540D	0.967624	0.954018	0.988626	0.000193308	51.6633	0.509333		3.857	3.38033	0.616667	56.6557	1.897	0.1015	10.9133	0.114					0
BnaA04g24300D	0.824073	0.927955	0.94982	0.00371389	1.81533	0.284667	0.0675	0.427	0.625333	0.192333	4.76833	0.355333	0.321	0.654667	0.171333	0.215333		AT3G12110	ACT11	1.78e-168
BnaA04g24390D	0.841922	0.813887	0.982615	0.000450712	1.94567	0.424667	0.12	0.3675	0.316333	0.309333	1.62267	0.419	0.0626667	0.543667	0.218667	0.266		AT2G42280	FBH4	0	RNA biosynthesis.transcriptional regulation.transcription factor (bHLH)
BnaA04g24510D	0.978427	0.96377	0.972911	0.00109077	1.1635				0.1255		0.682667			0.123667				AT2G42460	AT2G42460	2.34e-79
BnaA04g24810D	0.918378	0.896186	0.973796	0.00102098	10.9553	0.682333	0.253667	1.696	1.327	0.512	12.916	2.88633	1.16733	1.61933	0.428667	0.602667		AT2G43070	SPPL3	0	Protein modification.targeting peptide maturation.endomembrane system.signal peptidase (SPP)
BnaA04g24940D	0.810752	0.733372	0.868426	0.0248287	84.946	37.53	21.654	5.257	8.99633	6.942	49.677	46.8797	8.686	9.70467	0.347	0.609				0
BnaA04g24980D	0.677084	0.821211	0.963175	0.00200911	10.7857	5.24967	2.64733	3.37667	2.925	3.21567	19.9807	3.95933	3.155	4.83767	3.039	2.87067		AT2G43280	FRF4	3.73e-121	RNA biosynthesis.transcriptional regulation.transcription factor (FAR1)
BnaA04g24990D	0.959856	0.966306	0.995725	2.73806e-05	62.978	0.235333		7.43067	4.633	0.342	183.001	1.10167	0.341	29.1157	0.1335	0.1385				0
BnaA04g25120D	0.941137	0.94211	0.991136	0.00011751	56.7383	3.116	0.958333	7.372	4.871	0.381667	87.2963	11.7487	2.66067	9.822	0.453333	0.583333				0
BnaA04g25130D	0.942874	0.873337	0.958685	0.00252511	89.612	12.4903	1.44267	5.94967	4.64033	1.07267	69.0547	28.4117	5.84267	7.05367	0.685333	1.74				0
BnaA04g25270D	0.848582	0.773316	0.8937	0.0163489	2.363	0.99	0.38	0.096	0.169	0.154	1.183	0.8405		0.382		0.118333		AT3G28230	AT3G28230	8.48e-47
BnaA04g25290D	0.959202	0.96565	0.993852	5.65763e-05	70.4983	0.498333	0.0705	7.171	6.56533	0.0756667	115.035	4.538	0.575	14.1107	0.2175	0.316		AT2G43670	AT2G43670	3.48e-45
BnaA04g25300D	0.908456	0.956277	0.987348	0.000239079	110.16	17.9407	12.6697	9.929	6.105	3.77833	184.399	10.1723	1.82867	27.7847		0.527		AT2G43670	AT2G43670	2.92e-49
BnaA04g25440D	0.954317	0.842905	0.897521	0.0152149	30.6153	3.654	0.277667	1.87	1.116	0.0753333	18.2107	10.433	0.649	2.771	0.215667	0.235333		AT2G43870	AT2G43870	0	Enzyme classification.EC_3 hydrolases.EC_3.2 glycosylase
BnaA04g25590D	0.902132	0.904096	0.991007	0.00012095	6.208	1.47733	0.4575	0.451	0.549667	0.102333	7.27567	1.64667	0.44	1.13267	0.101	0.1685		AT5G18090	AT5G18090	2.18e-63	RNA biosynthesis.transcriptional regulation.B3 transcription factor superfamily.transcription factor (REM)
BnaA04g25780D	0.882002	0.776309	0.903724	0.0134573	9.177	2.57333	1.15667	0.634	0.612333	0.438	3.903	2.76733	0.887667	0.428	0.11	0.172333		AT2G44590	DL1D	0	Vesicle trafficking.clathrin coated vesicle (CCV) machinery.CCV plasma membrane detachment.dynamin (DRP1)
BnaA04g27260D	0.958784	0.921276	0.989964	0.000150589	2.95433			0.276	0.299333	0.0335	4.68133	0.450333	0.218333	0.813667	0.198	0.162333		AT3G62230	DAF1	1.54e-140
BnaA04g27530D	0.944621	0.969175	0.96822	0.00149887	1.54933	0.1735			0.1855	0.07	2.47633			0.381667				AT3G60140	DIN2	2.11e-146	Enzyme classification.EC_3 hydrolases.EC_3.2 glycosylase
BnaA04g27790D	0.824431	0.790426	0.985045	0.000333792	5.40833	1.457	0.446	1.323	0.937	0.584667	3.82967	1.46767	0.529	0.96	0.437333	0.619		AT3G54540	ABCF4	0
BnaA04g28160D	0.930991	0.950359	0.980478	0.000567963	0.555			0.1025	0.089		1.392	0.1055		0.24				AT2G24680	AT2G24680	1.25e-84	RNA biosynthesis.transcriptional regulation.B3 transcription factor superfamily.transcription factor (REM)
BnaA04g28850D	0.970136	0.958092	0.993596	6.13819e-05	3.094	0.176		0.1025	0.1835		2.09667	0.244333		0.195				AT2G19630	AT2G19630	3.67e-75
BnaA04g29190D	0.922254	0.935203	0.990648	0.000130772	121.903	7.67033	1.62	12.8427	13.1087	12.1457	160.138	11.983	2.85167	26.8743	3.94333	6.23		AT2G37130	AT2G37130	0
BnaA04g29280D	0.882394	0.74959	0.894119	0.0162228	78.6853	33.6877	0.874	7.54133	3.807	0.359333	14.0977	13.6773	1.30833	1.96433	0.281	0.42		AT1G43080	AT1G43080	0	Cell wall organisation.pectin.modification and degradation.pectin lyase
BnaA04g29430D	0.605396	0.815297	0.906543	0.0126933	28.082	12.1133	9.335	10.3387	12.3327	11.2867	2.94167	0.721667	0.843333	0.765667		0.386				0
BnaA05g00200D	0.982588	0.921178	0.954242	0.00309284	1.2635				0.11		1.08133	0.2555		0.170667				AT2G47810	NF-YB5	8.87e-97	RNA biosynthesis.transcriptional regulation.NF-Y transcription factor complex.component NF-YB
BnaA05g00410D	0.919783	0.920493	0.979546	0.000623299	3.2595	0.822333		0.189	0.248	0.048	5.371	0.846333	0.208	0.945333		0.1355		AT3G09360	BRF2	1.04e-82	RNA biosynthesis.RNA polymerase III-dependent transcription.TFIIIb transcription factor complex.component BRF1
BnaA05g01070D	0.875754	0.837061	0.988297	0.000204624	27.2813	9.289	2.61433	2.336	1.937	0.771667	20.872	9.97667	2.82733	2.62367	0.888667	0.688		AT2G46810	MYC70	1.13e-140	RNA biosynthesis.transcriptional regulation.transcription factor (bHLH)
BnaA05g01440D	0.942791	0.976447	0.992712	7.94891e-05	3.0275			0.714	0.152		9.052			1.066						0
BnaA05g01660D	0.921244	0.967155	0.974406	0.000974178	5.28	0.678333	0.806333	0.1015	0.322667	0.170333	14.3737	0.315		1.794	0.1555	0.096		AT2G46140	LEA27	1.34e-107
BnaA05g02910D	0.962869	0.962659	0.985162	0.000328597	8.70167	0.102		0.4015	1.112		4.44733	0.165667	0.134333	0.530333				AT2G42480	AT2G42480	2.96e-109
BnaA05g03000D	0.902367	0.791879	0.905654	0.0129319	1.028	0.184	0.153333		0.1645		0.628	0.303667	0.142667	0.120667		0.0865		AT2G42830	SHP2	1.67e-49	RNA biosynthesis.transcriptional regulation.transcription factor (MADS/AGL)
BnaA05g03450D	0.976114	0.961307	0.996116	2.25986e-05	46.0603	1.03133	0.0446667	2.605	1.69	0.13	16.7697	1.532	0.112	1.52067	0.0416667	0.038		AT4G38940	AT4G38940	1.5e-81
BnaA05g03500D	0.951152	1	0.969778	0.00135627	1.403	0.342667					0.293									0
BnaA05g03880D	0.968814	0.969281	0.989959	0.000150713	14.6883			0.844	1.44633		21.218	0.264667	0.123	2.87133				AT2G44220	AT2G44220	1.17e-139
BnaA05g04020D	0.909307	0.932759	0.996611	1.72073e-05	13.3053	1.10733	0.191667	2.5095	1.838	0.387	15.447	1.38367	0.163667	2.42833	0.901	0.316667		AT2G44450	BGLU15	0	Enzyme classification.EC_3 hydrolases.EC_3.2 glycosylase
BnaA05g04120D	0.949341	0.957649	0.994669	4.25491e-05	26.9443		0.0905	4.365	2.30933	0.06	74.1283	0.789	0.102	14.7257		0.0803333		AT2G44540	GH9B9	0
BnaA05g04140D	0.960094	0.970521	0.994379	4.72982e-05	21.7277	0.323667		1.94433	2.03533	0.032	9.92333	0.251333	0.186333	0.981		0.044		AT2G44560	GH9B11	0
BnaA05g04570D	0.935826	0.97415	0.985896	0.000296992	10.044			1.53533	1.6875		15.5953			2.01567				AT2G45110	EXPB4	2.16e-152
BnaA05g05000D	0.893903	0.907391	0.991605	0.000105409	10.0807	2.856	0.333667	1.174	0.837333	0.146667	10.9093	2.39733	0.194	1.88733	0.1505	0.422333		AT2G45650	AGL6	2.31e-159	RNA biosynthesis.transcriptional regulation.transcription factor (MADS/AGL)
BnaA05g05270D	0.800515	0.807825	0.977073	0.000782443	251.104	90.5017	85.354	17.7517	32.4517	24.3983	230.301	102.846	70.1267	34.0707	1.672	12.576				0	External stimuli response.pathogen.defense mechanisms.defensin activities.defensin (PDF3)
BnaA05g05470D	1	0.954007	0.973224	0.00106581	1.3605						0.765333			0.176				AT5G58530	AT5G58530	8.07e-51
BnaA05g05480D	0.972782	0.968532	0.993544	6.23824e-05	3.156			0.238	0.1915		1.51267			0.238				AT5G58530	AT5G58530	4.11e-52
BnaA05g05880D	0.833681	0.79873	0.97698	0.000788795	8.341	3.79333	1.059	0.808	0.809667	0.466333	6.402	3.63567	1.613	0.682667		0.511333		AT1G53750	RPT1A	0	Protein homeostasis.ubiquitin-proteasome system.26S proteasome.19S regulatory particle.ATPase components.regulatory component RPT1
BnaA05g06320D	0.972126	0.965442	0.994564	4.4243e-05	2.6835			0.2035	0.1705		1.797	0.0965		0.214				AT3G57590	AT3G57590	1.2e-96
BnaA05g06340D	0.973437	0.942757	0.979998	0.000596096	4.99567	0.146		0.096	0.4215		2.14467	0.3185		0.295333				AT1G31080	AT1G31080	3.04e-53
BnaA05g06630D	0.964668	0.913958	0.922633	0.00874701	1.14533	0.0843333		0.118			0.174333	0.075						AT4G38940	AT4G38940	5.57e-81
BnaA05g06640D	0.838296	0.941723	0.96933	0.00139656	13.251	0.795667	0.739667	3.724	3.445	2.00933	19.3603	1.356	0.178333	3.779	0.140667	0.187333		AT2G38010	AtNCER2	0	Lipid metabolism.lipid degradation.sphingolipid degradation.ceramidase activities.neutral ceramidase (NCER)
BnaA05g07150D	0.762564	0.826444	0.882337	0.0199524	1.1985	0.454333	0.425		0.1765	0.367	1.00967	0.1665	0.221333	0.253333	0.0803333	0.154667		AT2G37330	ALS3	1.15e-172
BnaA05g07780D	0.914507	0.839234	0.931916	0.00679537	4.84367	1.371	0.065	0.387	0.2475		1.98467	1.29		0.305333				AT4G16845	VRN2	1.49e-50	Chromatin organisation.histone modifications.histone lysine methylation.PRC2 histone methylation complex.VRN/FIS/EMF core subcomplexes.component EMF2|VRN2|FIS2 | RNA biosynthesis.transcriptional regulation.transcription factor (C2H2-ZF)
BnaA05g08360D	0.920138	0.94819	0.980229	0.000582469	5.73533	0.237667		1.016	1.0365		11.564	0.825	0.048	2.12267				AT2G30900	TBL43	0
BnaA05g08910D	0.931856	0.954261	0.994718	4.17734e-05	4.29533	0.423		0.6955	0.345		5.57	0.494	0.0925	0.589333		0.098		AT2G34990	ATL38	1.14e-97	Protein homeostasis.ubiquitin-proteasome system.ubiquitin-fold protein conjugation.ubiquitin conjugation (ubiquitylation).ubiquitin-ligase E3 activities.RING-domain E3 ligase activities.RING-H2-class E3 ligase
BnaA05g09000D	0.923187	0.92317	0.983328	0.000414602	14.482	0.715333	0.297667	1.726	2.43433	0.388667	13.5087	1.218	0.991	2.01167	0.427667	0.541		AT2G34890	CTPS5	0	Nucleotide metabolism.pyrimidines.de novo biosynthesis.CTP synthetase
BnaA05g09010D	0.898319	0.87878	0.987361	0.000238619	21.8737	5.88967		3.57133	1.48	0.179667	27.4883	10.9603	0.453	3.84533	0.534	0.868				0
BnaA05g09680D	0.906258	0.891499	0.993572	6.18445e-05	110.371	18.0437	15.4593	6.56267	7.06467	4.60133	156.288	27.6143	31.0813	17.2217	0.735333	8.134		AT2G34070	TBL37	0
BnaA05g09690D	0.956329	0.892606	0.972731	0.00110526	150.429	5.30233	2.47267	15.529	8.66167	0.881333	36.9053	9.30033	3.39733	5.799	0.326667	0.993667		AT2G34070	TBL37	0
BnaA05g09870D	0.836974	0.917173	0.969699	0.00136329	10.061	4.021	0.691667	1.92533	1.16667	0.396333	8.269	1.49467	0.801	0.859333		0.2695				0
BnaA05g10720D	0.836856	0.626256	0.877979	0.0214252	5.15333	1.08433	0.533333	0.809	1.03033	0.746667	2.86667	1.74367	0.864667	0.646333	0.711	1.39133		AT2G32235	AT2G32235	3.3e-116
BnaA05g10800D	0.873262	0.911079	0.982915	0.000435349	4.301	1.00733	0.219	0.543	0.792667	0.1635	10.2147	2.198	0.235667	1.72133	0.174	0.2125		AT1G05270	AT1G05270	1.86e-146
BnaA05g10900D	0.868891	0.768639	0.918644	0.00965903	4.51533	1.60833	0.450667	0.307	0.317	0.277	1.90367	1.06533	0.836	0.173	0.0535	0.0743333		AT2G32460	MYB101	0	RNA biosynthesis.transcriptional regulation.MYB transcription factor superfamily.transcription factor (MYB)
BnaA05g11840D	1	0.941706	0.956963	0.00273836	1.0315						0.777667			0.226667						0
BnaA05g12800D	0.801446	0.790515	0.856721	0.0293226	1.245	0.143	0.400667		0.186	0.506333	1.19833	0.161	0.278667	0.416	0.168	0.2315		AT1G64870	AT1G64870	3.14e-137
BnaA05g12810D	0.900502	0.941969	0.977623	0.000745521	1.52633			0.594333	0.165		2.00467	0.127667		0.454				AT1G49290	PEG2	4.83e-93
BnaA05g12820D	0.886698	0.905098	0.96381	0.00194087	4.36767	0.119667	0.296	1.624	0.250667	0.184	1.31433	0.1805	0.139667	0.2355		0.068		AT1G64870	AT1G64870	3.56e-136
BnaA05g13130D	0.866972	0.817619	0.979352	0.000635078	2.58067	0.860333	0.146	0.2795	0.430667		1.93733	0.912	0.232	0.364333	0.163333	0.095		AT4G00020	BRCA2(IV)	0	Cell cycle organisation.mitosis and meiosis.meiotic recombination.DNA strand exchange.DMC1-recruitment protein (BRCA2) | DNA damage response.homologous recombination repair (HR).BRCC DNA-damage response complex.component BRCA2
BnaA05g13170D	0.946382	0.923732	0.959362	0.00244367	1.543	0.164667			0.249		1.49167	0.218667		0.272667		0.0775		AT1G10450	SNL6	6.42e-79
BnaA05g13180D	0.907328	0.914211	0.958467	0.00255161	1.59667	0.184333		0.2165	0.339		0.699	0.128		0.100333		0.0715		AT1G10450	SNL6	8.51e-80
BnaA05g13400D	0.991102	0.949235	0.977553	0.000750173	9.0135			0.401			0.545			0.138333						0	RNA biosynthesis.transcriptional regulation.transcription factor (AS2/LOB)
BnaA05g13510D	0.838712	0.714191	0.969	0.00142664	5.56767	1.17233	0.387	1.25933	1.15067	0.520667	5.10433	2.29733	0.877333	1.48067	1.222	1.417		AT1G55900	TIM50	0	Protein modification.phosphorylation.aspartate-based protein phosphatase superfamily.FCP phosphatase families.subcluster G phosphatase | Protein translocation.mitochondrion.inner mitochondrion membrane TIM translocation system.component Tim50
BnaA05g13660D	0.956894	0.950447	0.990314	0.000140269	3.585			0.518667	0.254		1.93733			0.48				AT1G55600	WRKY10	8.48e-61	RNA biosynthesis.transcriptional regulation.transcription factor (WRKY)
BnaA05g14090D	0.952672	0.950686	0.985998	0.000292724	349.226	14.045	0.77	27.5393	40.065	0.221667	487.64	61.32	2.43433	55.755	0.458	0.271				0
BnaA05g14550D	0.960021	0.955912	0.956721	0.00276902	2.508				0.258333	0.243	2.08067			0.458667						0
BnaA05g14760D	0.774338	0.83933	0.949069	0.00382493	41.3173	15.736	5.721	9.20567	9.93267	6.02333	79.6273	18.8693	7.41133	28.554	3.89767	5.23633		AT1G31280	AGO2	0	Chromatin organisation.DNA methylation.RNA-directed DNA methylation (RdDM) pathway.non-canonical RdDM pathway.siRNA-binding factor (AGO2)
BnaA05g14880D	0.841757	0.730354	0.955992	0.00286242	90.3303	7.67933	0.339333	20.0387	25.4983	17.915	60.2013	4.129	0.749333	24.7587	27.118	24.4103		AT1G52410	TSA1	0
BnaA05g14890D	0.96847	0.948761	0.983901	0.000386692	1622.14	11.2277	1.44767	115.87	96.9497	30.2373	2127.9	12.9003	2.24833	485.32	23.7437	20.9397		AT1G52400	BGLU18	0	Enzyme classification.EC_3 hydrolases.EC_3.2 glycosylase
BnaA05g15270D	0.949031	0.953601	0.98518	0.000327808	6.45233	0.399667	0.188667	0.475	0.581		6.74433	0.276		1.28867				AT1G51640	EXO70G2	1.8e-165
BnaA05g15280D	0.916599	0.968815	0.996187	2.17825e-05	3.37967	0.306333	0.0605	0.7055	0.2325	0.1045	4.63467	0.246		0.476667				AT1G51640	EXO70G2	7.36e-153
BnaA05g15430D	0.842373	0.698344	0.918377	0.00972155	1.062	0.3205	0.2995			0.217	1.12733	0.381	0.717	0.275		0.327333		AT5G08710	RUG1	1.87e-52
BnaA05g15720D	0.954093	0.965421	0.993875	5.61619e-05	2.26833			0.205	0.258	0.0576667	1.418	0.044		0.110667	0.0295	0.061		AT1G03445	BSU1	0	Phytohormone action.brassinosteroid.perception and signal transduction.protein phosphatase (BSU)
BnaA05g15880D	1	0.962535	0.982301	0.000467127	3.1655						3.00367			0.562667						0	RNA biosynthesis.transcriptional regulation.B3 transcription factor superfamily.transcription factor (REM)
BnaA05g16190D	1	0.950116	0.968477	0.00147491	4.589						6.471			1.614				AT3G03410	AT3G03410	1.01e-53
BnaA05g16230D	0.977678	0.95806	0.997981	6.11307e-06	2.0025			0.2235			5.19467	0.304667		0.784667				AT1G49290	PEG2	2.41e-109
BnaA05g16250D	0.934651	0.966782	0.987286	0.000241454	3.44867			0.638333	0.4885		7.63333	0.203667	0.0945	0.969667				AT1G49190	RR19	2.15e-97	Phytohormone action.cytokinin.perception and signal transduction.B-type ARR response activator | RNA biosynthesis.transcriptional regulation.transcription factor (ARR-B)
BnaA05g16840D	0.976045	0.909515	0.973888	0.00101387	6.01533	0.243667		0.1315	0.277	0.0683333	1.573	0.373333	0.156	0.182333				AT1G46984	AT1G46984	1.06e-109
BnaA05g17270D	0.842236	0.709794	0.822511	0.044458	2.37	0.697	0.233	0.678333	0.161667	0.0995	3.029	2.42867	0.773667	0.367	0.311333	0.5145		AT3G22320	NRPB5	6.42e-140	RNA biosynthesis.DNA-dependent RNA polymerase (Pol) complexes.Pol I-V shared regulatory components.subunit 5
BnaA05g17540D	1	0.958897	0.978655	0.000678546	8.589						4.08733			0.84						0
BnaA05g17550D	0.930997	0.968677	0.963196	0.00200692	27.773	0.2715		2.42867	6.882		25.9023	0.609		3.44767				AT1G36340	UBC31	2.07e-53
BnaA05g18180D	0.800835	0.585584	0.888442	0.0179736	3.27433	1.047	0.385	0.793	0.719667	0.316	1.859	1.08433	0.332667	1.24467	0.621667	0.568667		AT1G35530	FANCM	0
BnaA05g18430D	0.800684	0.773078	0.919188	0.00953194	11.3973	3.187	0.846667	2.249	2.557	2.51867	12.493	7.16	1.004	2.26633	1.06633	2.678		AT1G34180	NAC016	0	RNA biosynthesis.transcriptional regulation.transcription factor (NAC)
BnaA05g18670D	0.935552	0.971712	0.989657	0.000159914	3.43533			0.885333	0.221667		3.581	0.057		0.4495				AT1G43910	AT1G43910	0
BnaA05g18820D	0.940205	0.871413	0.942786	0.00481649	1.88867				0.255333	0.309333	0.601667	0.127		0.113333		0.1465				0
BnaA05g18860D	0.978884	0.932651	0.973561	0.00103928	4.5415				0.4795		1.64367	0.2445		0.1355		0.1735		AT3G20220	SAUR47	1.8e-71
BnaA05g18870D	0.925914	0.919385	0.996648	1.68333e-05	6375.01	1373.17	73.5683	514.862	376.797	23.0833	7018.51	1785.21	216.49	731.274	47.6597	48.3517		AT3G20210	DELTA-VPE	0	Protein homeostasis.proteolysis.cysteine-type peptidase activities.C13-class asparaginyl endopeptidase (Legumain) | Multi-process regulation.Programmed Cell Death (PCD) system.cysteine proteinase (VPE)
BnaA05g19460D	0.735425	0.922402	0.895391	0.0158422	1.753	0.300667		1.14667	0.509	0.362667	0.888333			0.162	0.114667	0.068		AT3G21770	AT3G21770	0
BnaA05g19510D	0.909234	0.713958	0.813397	0.048982	1.35733	0.131	0.1515	0.049	0.2365	0.048	0.334333	0.148667	0.1105	0.152		0.067		AT3G21750	UGT71B1	0	Enzyme classification.EC_2 transferases.EC_2.4 glycosyltransferase
BnaA05g20420D	0.961765	0.961672	0.995633	2.85602e-05	1041.34	50.7293	4.56667	81.1453	60.0947	2.543	1816.53	82.936	6.94333	251.736	2.87033	3.636		AT3G20520	SVL3	0
BnaA05g21050D	0.924624	0.954706	0.982331	0.000465521	2.304			0.530667	0.337667		7.51233	0.170667	0.335	1.05467	0.0365	0.1045		AT3G19090	LARP6c	0
BnaA05g21110D	0.883406	0.800735	0.830125	0.0408352	4.66233	0.485333	0.246667	0.823667	0.469333	0.693	6.714	4.042	0.1475	1.969	0.323333	0.2075		AT3G19010	AT3G19010	0	Enzyme classification.EC_1 oxidoreductases.EC_1.14 oxidoreductase acting on paired donor with incorporation or reduction of molecular oxygen
BnaA05g22190D	0.902508	0.932946	0.999583	2.60237e-07	5.06367	0.520667	0.580667	0.836667	0.290667	0.239667	8.81433	0.721667	0.814667	1.17933	0.0465	0.193		AT3G18035	HON4	7.38e-46
BnaA05g22380D	0.951292	0.971978	0.992739	7.88903e-05	1.6055			0.259	0.132		2.06267	0.094		0.195				AT3G17850	IREH1	8.7e-82
BnaA05g22560D	0.965606	0.953299	0.988595	0.000194363	0.869333			0.0745	0.075		1.10633	0.073		0.185333				AT3G17690	CNGC19	0	Solute transport.channels.VIC superfamily.cyclic nucleotide-gated cation channel (CNGC)
BnaA05g22800D	0.945394	0.963647	0.996995	1.35355e-05	22.8327	0.655667	0.0925	3.51433	1.868	0.1035	36.7207	0.478333	0.218	5.73767	0.136	0.1045		AT3G17350	AT3G17350	2.07e-148
BnaA05g22870D	0.968102	0.940873	0.986112	0.000287962	9.06			0.791	0.654		6.654	0.243	0.1015	1.46067		0.162		AT3G17227	AT3G17227	1.1e-54
BnaA05g23260D	0.805557	0.741362	0.986911	0.000255859	52.6223	2.677	2.02767	23.767	19.6293	3.05933	54.54	5.12167	1.45667	32.9737	23.0097	7.969		AT3G16570	RALF23	4.98e-64	Phytohormone action.signalling peptides.CRP (cysteine-rich-peptide) category.RALF/RALFL-peptide activity.RALF/RALFL-precursor polypeptide
BnaA05g23390D	0.87735	0.798339	0.95533	0.00294856	1.95733	0.743333		0.202	0.212667	0.0423333	1.70567	1.11733	0.063	0.398	0.089	0.0525		AT3G16320	CDC27a	0	Cell cycle organisation.mitosis and meiosis.metaphase to anaphase transition.Anaphase-Promoting Complex/Cyclosome (APC/C)-dependent ubiquitination.APC/C E3 ubiquitin ligase complex.arc lamp subcomplex.component APC3
BnaA05g23580D	0.952506	0.948234	0.995692	2.77974e-05	201.338	13.5747	2.118	17.059	13.1587	1.901	284.038	24.8837	4.45	39.392	2.25167	2.54033		AT3G16110	PDIL1-6	9.73e-52
BnaA05g23760D	0.883072	0.931364	0.986823	0.000259288	1.29567			0.5605	0.197		0.383667			0.131667				AT3G15720	AT3G15720	0	Enzyme classification.EC_3 hydrolases.EC_3.2 glycosylase
BnaA05g24180D	0.842271	0.746505	0.81253	0.0494233	5.229	1.47133	1.209	0.7235	0.338667	0.381333	2.13667	1.87867	0.348	0.2655		0.216				0
BnaA05g24600D	0.850435	0.855707	0.973551	0.0010401	4.24833	0.572333	0.39	1.047	0.901	0.266667	3.85767	0.445	0.228	1.55533	0.429333	0.1255		AT3G14950	TTL2	0	Phytohormone action.brassinosteroid.perception and signal transduction.scaffold protein (TTL)
BnaA05g24680D	0.946161	0.968977	0.994661	4.26797e-05	2.071			0.3425	0.215		5.83433			0.905				AT3G14850	TBL41	3.47e-149
BnaA05g24710D	0.955279	0.96665	0.994015	5.3625e-05	43.4723			5.478	4.24267		78.1707	1.15567	0.112	11.4873	0.055	0.225		AT3G14850	TBL41	3.68e-151
BnaA05g24880D	0.858965	0.761443	0.961231	0.0022254	22.1713	1.89833	0.454	5.41833	6.44967	1.41433	8.04533	2.00833	0.278	2.47333	2.311	2.52567		AT3G14690	CYP72A15	0	Enzyme classification.EC_1 oxidoreductases.EC_1.14 oxidoreductase acting on paired donor with incorporation or reduction of molecular oxygen
BnaA05g25530D	0.952433	0.925007	0.940654	0.00517846	0.979667			0.093	0.14		1.169			0.438333				AT3G13890	MYB26	2.44e-167	RNA biosynthesis.transcriptional regulation.MYB transcription factor superfamily.transcription factor (MYB)
BnaA05g25930D	0.960108	0.970188	0.986678	0.000265016	193.702	1.52333	0.143667	10.619	26.1343	0.215	214.844	4.983	2.015	24.3843	0.4065	0.235333				0
BnaA05g25980D	0.951435	0.935866	0.989798	0.000155599	2.823			0.376	0.3095		6.53733	0.465333	0.145	0.757	0.2385	0.4905				0
BnaA05g25990D	0.917302	0.938004	0.900911	0.0142415	1.4305	0.1375			0.248	0.206	0.330667			0.1025				AT3G13340	AT3G13340	1.62e-174
BnaA05g26000D	0.944604	0.971149	0.996687	1.64446e-05	12.0947	0.568333	0.182333	1.458	1.02067	0.120667	17.2197	0.146333	0.230667	2.107						0
BnaA05g26240D	0.80348	0.703033	0.965437	0.00177126	1.111			0.294	0.251	0.546667	0.736333			0.343333	0.316	0.434		AT3G12977	NAC1L	4.93e-159	RNA biosynthesis.transcriptional regulation.transcription factor (NAC)
BnaA05g26490D	0.858896	0.938302	0.94159	0.00501788	1.776			0.659	0.558	0.036	3.64033	0.154333		0.777	0.064	0.127667		AT3G12700	NANA	0	Protein homeostasis.proteolysis.aspartic-type peptidase activities.A1-class protease (Pepsin)
BnaA05g26870D	0.94972	0.954313	0.996046	2.34178e-05	69.8877	4.466	2.40767	5.711	3.79667	1.18833	209.43	8.85433	6.12067	29.6307	1.93967	1.296		AT3G12145	FLR1	9.64e-165	External stimuli response.pathogen.defense mechanisms.pathogen polygalacturonase inhibitor (PGIP)
BnaA05g27290D	1	0.943762	0.959934	0.00237582	1.44067						0.336667			0.0946667				AT2G40210	AGL48	3.46e-78	RNA biosynthesis.transcriptional regulation.transcription factor (MADS/AGL)
BnaA05g27630D	0.937518	0.912523	0.984434	0.000361564	0.921333	0.0855	0.028	0.114	0.0603333		2.83733	0.665	0.134667	0.441333				AT3G06710	AT3G06710	2.54e-59
BnaA05g28130D	0.937298	0.914209	0.985484	0.000314525	19.491	2.56767	0.167667	1.6255	1.63433	0.1155	16.471	3.15767	0.589	3.20433		0.114333		AT3G10780	AT3G10780	2.07e-106	Vesicle trafficking.Coat protein I (COPI) coatomer machinery.trafficking regulation.regulatory protein (p24-delta)
BnaA05g28650D	0.938473	0.964232	0.986475	0.000273155	3.60167			0.623	0.485		7.817	0.442		0.956				AT3G09890	AT3G09890	4.91e-78
BnaA05g29660D	0.88426	0.859783	0.96742	0.00157485	1.58833	0.405333	0.0886667	0.1795	0.176667	0.069	2.89267	1.30633	0.148333	0.462333	0.037	0.074		AT3G11130	CHC1	0	Vesicle trafficking.clathrin coated vesicle (CCV) machinery.clathrin triskelion structure.heavy chain
BnaA05g30230D	0.930812	0.865384	0.949562	0.00375181	83.7217	6.32367	1.48333	11.6057	9.07333	0.476667	10.2593	3.64667	1.06833	1.299	0.509667	0.381667		AT3G07390	AIR12	1.51e-100
BnaA05g30540D	0.927287	0.960748	0.929869	0.00720498	1.65033			0.089	0.511		0.214			0.042						0
BnaA05g30570D	0.937785	0.907172	0.966849	0.00163029	51.2163	3.232	3.08533	2.706	6.3225	0.586333	20.7927	5.01233	1.318	2.54633		0.774				0
BnaA05g30670D	0.950387	0.90861	0.96962	0.0013704	31.1873	1.32033	0.712	2.8245	2.46433	0.415333	20.1927	2.65133	0.343667	5.87567	0.180667	0.175667				0
BnaA05g30720D	0.917274	0.90476	0.985152	0.000329073	9.17733	1.65433	0.304333	0.754667	0.766333	0.316333	12.5073	3.47433	0.151667	2.062	0.150667	0.117333		AT4G32670	AT4G32670	0	Protein homeostasis.ubiquitin-proteasome system.N-degron pathways.Ac/N-degron pathway.Doa10 E3 ubiquitin ligase complex.E3 ubiquitin ligase component Doa10
BnaA05g31290D	0.965716	0.913508	0.974774	0.000946509	3.996			0.377	0.308		2.99567			0.901	0.1425	0.252		AT3G06000	AT3G06000	1.85e-86
BnaA05g31330D	0.985872	0.847708	0.883312	0.0196297	1.628	0.115					1.85433	1.007		0.405				AT3G05975	AT3G05975	7.08e-103
BnaA05g31350D	0.954924	0.943529	0.989984	0.000149969	11.048	0.300333		1.48567	0.704		3.00567	0.052		0.726333		0.0703333		AT3G05960	STP6	0	Solute transport.carrier-mediated transport.MFS superfamily.SP family.monosaccharide transporter (STP)
BnaA05g31440D	0.98478	0.922427	0.96411	0.00190907	0.703					0.0535	4.187	0.410333	0.231	0.982667				AT3G05860	AGL45	2.07e-106	RNA biosynthesis.transcriptional regulation.transcription factor (MADS/AGL)
BnaA05g31610D	0.930909	0.890578	0.990588	0.000132461	161.945	30.0273	4.75567	11.429	8.302	1.43033	68.905	19.4307	7.856	7.86667	0.480333	2.065		AT3G05600	AtEH1	0
BnaA05g31760D	0.966452	0.971148	0.99831	4.28046e-06	82.1267	0.708667		8.80533	4.068	0.194	208.11	5.17567	0.572333	23.9923		0.282				0
BnaA05g32110D	0.953578	0.965897	0.993976	5.43289e-05	152.212	18.304	2.23267	6.886	6.60933	1.29767	514.261	29.2977	1.422	56.1063	0.206667	0.657		AT4G38940	AT4G38940	2.15e-68
BnaA05g32220D	0.984592	0.88014	0.902808	0.0137104	4.91967			0.1655	0.2135		15.0853	2.122		6.91867						0
BnaA05g32360D	0.918178	0.949491	0.97942	0.000630973	1.434		0.0165	0.2655	0.263667	0.041	4.16167	0.0423333	0.205333	0.738667		0.0646667		AT3G03110	XPO1B	0	Protein translocation.nucleus.nucleocytoplasmic transport.karyopherin beta transport receptors.export karyopherin (XPO1)
BnaA05g32490D	0.940829	0.954216	0.990108	0.000146295	5.65033	0.315	0.191	0.356	0.271	0.538667	9.24567	0.292333	0.116	1.41167	0.1165	0.18		AT3G03260	HDG8	0	RNA biosynthesis.transcriptional regulation.Homeobox transcription factor superfamily.transcription factor (HD-ZIP IV)
BnaA05g32570D	0.903705	0.839525	0.992005	9.56235e-05	18.9273	2.39767	0.698667	3.416	1.566	1.03467	3.25367	0.853667	0.374	0.632	0.332	0.419		AT3G03330	AT3G03330	0
BnaA05g32690D	0.967589	0.966998	0.995536	2.98441e-05	225.691	2.14433	0.3615	18.758	15.3107		455.346	12.0537	3.01633	59.589	0.477					0
BnaA05g32700D	0.943712	0.966197	0.99586	2.56762e-05	27.3863	0.193333		5.51433	2		41.4687	0.786	0.255	5.76133	0.2065					0
BnaA05g32980D	0.964459	0.959844	0.997621	8.48143e-06	19.808	0.960667		1.891	0.668333		5.91033	0.076		0.812667	0.144	0.154		AT2G31470	DOR	2.41e-75
BnaA05g32990D	0.948951	0.960364	0.994793	4.05937e-05	116.412	12.1513	0.529667	9.79467	6.70033	0.5375	167.753	7.538	3.60833	20.659		1.44				0
BnaA05g33130D	0.921148	0.966101	0.980646	0.000558266	3.63	0.312		0.279	0.770667	0.0695	5.58333	0.151333	0.106	0.448	0.147	0.094				0
BnaA05g33640D	0.971673	0.937488	0.985488	0.000314367	6.56967	0.261		0.266	0.4035		18.221	2.18333	0.1705	3.20033	0.141			AT3G01870	AT3G01870	0
BnaA05g33650D	0.930668	0.921538	0.9952	3.45033e-05	12.729	0.8295		3.00867	0.5745		18.737	2.58267		4.768						0
BnaA05g33970D	0.965007	0.953728	0.990975	0.000121817	26.567	0.259		2.88733	1.502		43.2057	0.385667	0.1205	9.39833	0.0915					0
BnaA05g34120D	0.930061	0.868327	0.982334	0.00046536	175.238	35.0643	5.225	10.763	8.63533	1.59167	68.52	25.648	6.25667	9.97067	1.74833	1.48767		AT3G01070	ENODL16	4.95e-79
BnaA05g34730D	0.955236	0.957467	0.994177	5.07609e-05	81.8593	1.56933	0.154667	9.50533	6.97467	0.117667	76.4513	4.219	1.02067	10.7827	0.114	0.122		AT2G39640	AT2G39640	0	Enzyme classification.EC_3 hydrolases.EC_3.2 glycosylase
BnaA05g35210D	0.946519	0.978713	0.994742	4.13905e-05	4.85967			0.9235	0.376		2.85933			0.304333				AT2G32550	NOT9c	6.79e-87
BnaA05g35890D	0.812958	0.746856	0.983896	0.000386938	2.01167	0.503	0.282667	0.42	0.422	0.253667	2.57667	0.897333	0.409667	0.743667	0.510667	0.7		AT1G42440	AT1G42440	0
BnaA05g36090D	0.871141	0.936713	0.969971	0.00133904	3.97567	1.354		0.628	0.5795		11.186	1.42433	0.187	1.74167	0.186667			AT3G20395	AT3G20395	9.46e-108
BnaA05g36200D	1	0.928122	0.934971	0.00620575	2.3425						0.392333			0.141				AT3G22100	AT3G22100	4.19e-73	RNA biosynthesis.transcriptional regulation.transcription factor (bHLH)
BnaA05g36460D	0.853195	0.853634	0.986515	0.00027153	5.10633	1.98667	0.369667	0.894667	0.337667	0.1595	5.668	2.936	0.311	0.748667		0.152333		AT1G48630	RACK1B_AT	2.9e-115	Protein biosynthesis.ribosome biogenesis.small ribosomal subunit (SSU).SSU proteome.associated component RACK1
BnaA05g36590D	0.824252	0.818025	0.833644	0.0392095	2.5455	0.199333	0.1985	0.955	0.736333	0.147667	0.347667			0.316333				AT1G36940	AT1G36940	5.64e-73
BnaA05g36870D	0.962223	0.967448	0.994931	3.84696e-05	327.749	3.37567	0.397333	30.7387	26.9833	0.411667	1180.98	52.9437	6.652	130.299	1.25067	1.07				0
BnaA05g37020D	0.971115	0.961786	0.989422	0.000167243	37.0827	0.2435		1.9645	3.14767		27.7513	1.094	0.1415	4.067						0	RNA biosynthesis.transcriptional regulation.B3 transcription factor superfamily.transcription factor (REM)
BnaA06g00100D	0.968351	0.967933	0.986857	0.000257957	3.83267			0.1745	0.432		5.90433	0.175333		0.771333				AT5G25410	AT5G25410	1.01e-178
BnaA06g00220D	0.938911	0.971334	0.995788	2.65782e-05	16.1283	0.898		2.54633	1.482		14.335	0.535667		1.519				AT3G13350	AT3G13350	1.32e-92
BnaA06g00520D	1	1	1		2.178						0.224									0
BnaA06g00550D	0.934819	0.965111	0.990778	0.000127166	18.4	0.358	0.311	2.601	2.50067	0.226	19.155	0.676333	0.237333	2.28567	0.0595	0.0826667		AT3G13920	EIF4A1	0	Protein biosynthesis.translation initiation.mRNA loading.mRNA unwinding factor (eIF4A)
BnaA06g00580D	0.926326	0.931021	0.992208	9.0828e-05	35.7207	2.12567	3.81067	2.906	2.76533	1.55067	57.3647	3.157	9.26133	6.85967		0.506667				0
BnaA06g00630D	0.934616	0.798034	0.842913	0.0350762	1.0395	0.2155				0.124333	0.407	0.102		0.141	0.168			AT1G53903	AT1G53903	5.01e-71	Multi-process regulation.SnRK1-kinase regulatory system.SnRK1-interacting factor (FLZ)
BnaA06g01540D	0.920327	0.876534	0.960664	0.0022905	13.9783	0.206333	0.133333	1.7795	2.49467	0.954667	232.742	4.31133	0.819	55.843	18.944	63.7617		AT1G52400	BGLU18	0	Enzyme classification.EC_3 hydrolases.EC_3.2 glycosylase
BnaA06g01990D	0.884343	0.794658	0.977371	0.000762307	187.255	6.484	0.348667	51.2663	46.8813	3.30633	152.039	5.45067	0.711	65.3807	59.8513	24.7063		AT1G52030	MBP2	1.65e-142
BnaA06g02030D	0.952371	0.950144	0.968621	0.00146153	0.667667			0.0575	0.1015		1.38533			0.345333				AT1G51910	AT1G51910	0	Enzyme classification.EC_2 transferases.EC_2.7 transferase transferring phosphorus-containing group
BnaA06g02080D	0.825694	0.918715	0.982555	0.000453836	19.499	5.43533	2.593	2.736	3.07333	3.15633	39.2637	5.22633	1.82167	6.934	0.842333	1.13333		AT1G51760	IAR3	0	Protein homeostasis.proteolysis.metallopeptidase activities.aminopeptidase activities.M20-class IAA-amino acid hydrolase
BnaA06g02450D	0.911101	0.960892	0.968947	0.00143145	1.1215			0.2285	0.27		3.46733	0.059		0.619				AT1G51210	AT1G51210	0	Secondary metabolism.phenolics.flavonoid biosynthesis.flavonol glycosides.flavonol-3-O-glycoside rhamnosyltransferase
BnaA06g02510D	0.876535	0.925804	0.886825	0.0184881	1.466			0.7655	0.1395		0.466333	0.102		0.071				AT1G51120	AT1G51120	3.14e-170	RNA biosynthesis.transcriptional regulation.B3 transcription factor superfamily.transcription factor (RAV/NGATHA) | RNA biosynthesis.transcriptional regulation.AP2/ERF transcription factor superfamily.transcription factor (AP2-RAV)
BnaA06g03170D	0.973232	0.971	0.995456	3.09295e-05	26.011			1.7615	1.57033	0.1495	30.2403	0.6485		3.73633						0
BnaA06g03490D	0.93999	0.955309	0.989386	0.000168398	73.8323	11.9093	0.727667	2.94967	6.56667		11.0387	0.844667		1.314	0.308			AT1G20140	SK4	1.61e-75	Protein homeostasis.ubiquitin-proteasome system.ubiquitin-fold protein conjugation.Cullin-based ubiquitylation complexes.SKP1-CUL1-FBX (SCF) E3 ligase complexes.target protein binding component SKP1/ASK1
BnaA06g04240D	0.955441	0.965926	0.982144	0.000475433	940.328	7.40233	0.542333	59.2663	140.899	1.391	1257.43	25.5847	8.48267	178.032	1.11067	1.019				0
BnaA06g04510D	0.897892	0.955612	0.98189	0.000488969	1.43867	0.125333	0.03	0.2195	0.296	0.0636667	5.898	0.240333	0.170333	0.756667	0.054	0.0876667		AT1G08050	AT1G08050	0
BnaA06g05330D	0.921033	0.953733	0.98513	0.000330029	6.07133			1.45567	0.9415		10.6987	0.408		2.067						0
BnaA06g05420D	0.993694	0.96079	0.99444	4.62922e-05	3.33033			0.105			3.698	0.25		0.475				AT1G09360	AT1G09360	9.05e-63
BnaA06g05810D	0.600699	0.811448	0.886416	0.0186193	2.193	0.598	0.593333	1.46367	1.261	0.462333	4.55967	0.508667	0.888333	1.72433	0.638333	0.539		AT1G09880	AT1G09880	0
BnaA06g06250D	0.931371	0.950976	0.984371	0.000364496	1.62467			0.441	0.1165		2.443	0.162333	0.0755	0.361				AT5G19170	AT5G19170	1.17e-57
BnaA06g06270D	0.993546	0.96897	0.98883	0.000186472	11.558				0.373		138.754	1.53867	0.322667	19.4537		0.2125				0
BnaA06g06330D	0.957898	0.962741	0.989609	0.000161384	17.9827			1.868	1.9175		59.358	0.483333	0.162667	10.412						0
BnaA06g06620D	0.738198	0.816071	0.979721	0.000612686	11.1017	5.052	1.95067	2.3565	2.54533	2.62767	16.7423	4.645	2.53533	2.862	1.806	3.54867		AT1G10790	AT1G10790	1.53e-106
BnaA06g07630D	0.834218	0.807596	0.987655	0.000227644	96.222	38.7167	6.19367	15.074	16.2823	3.49267	135.965	69.9263	11.76	28.8933	14.702	5.51933		AT1G13110	CYP71B7	0	Enzyme classification.EC_1 oxidoreductases.EC_1.14 oxidoreductase acting on paired donor with incorporation or reduction of molecular oxygen
BnaA06g07810D	0.944974	0.965321	0.978409	0.000694209	29.524	0.579333	0.460667	1.9105	5.1725		28.182	1.34633		3.54033				AT1G12880	NUDT12	5.07e-107
BnaA06g07820D	0.830119	0.954989	0.813196	0.0490841	3.41867	0.1225	0.213333	0.521	2.047		38.0367	2.82667	0.437333	5.29633				AT1G12880	NUDT12	2.09e-106
BnaA06g08000D	0.957302	0.964707	0.990872	0.000124612	154.792	0.718333	0.555667	14.182	17.2057	0.385	146.256	3.50633	0.671333	20.526	0.353667	0.752				0
BnaA06g08080D	0.633849	0.902334	0.836906	0.0377302	1.098	0.433667	0.8	0.1155	0.1975	0.4635	0.5355	0.164	0.0975					AT1G12530	MOS9	1.37e-84
BnaA06g08610D	0.924164	0.94297	0.995826	2.60949e-05	28.58	2.13967	1.397	4.55167	2.352	0.396667	24.4633	1.17733	1.64533	4.153						0
BnaA06g08850D	0.809208	0.74266	0.960796	0.00227527	23.377	11.23	1.91567	4.85167	3.093	1.21033	18.549	11.9123	1.23633	3.32167	2.578	4.81867		AT1G13830	AT1G13830	3.53e-56
BnaA06g08900D	0.802626	0.846717	0.984505	0.000358267	3.14833	0.657667	0.322333	0.878667	0.614667	0.633667	4.381	1.15233	0.277667	0.733333	0.394	0.800333		AT1G13970	AT1G13970	0
BnaA06g09400D	0.947965	0.946551	0.976471	0.000823878	30.865	0.832667		2.50667	4.691		9.656	1.49967		0.855	0.123333	0.1025		AT1G14580	BLJ	0	RNA biosynthesis.transcriptional regulation.transcription factor (C2H2-ZF)
BnaA06g09410D	0.950142	0.97287	0.986351	0.00027818	17.7717	0.282667	0.028	2.29433	1.82533		6.65933	0.616667		0.215333	0.0713333			AT1G14580	BLJ	0	RNA biosynthesis.transcriptional regulation.transcription factor (C2H2-ZF)
BnaA06g09560D	0.964259	0.95803	0.993859	5.64465e-05	8.37133		0.163	0.883	0.45		10.4693	0.785667		1.41133						0
BnaA06g09570D	1	0.876233	0.918926	0.00959296	1.772						0.297333	0.1035		0.0805				AT1G14760	KNATM	2.92e-43
BnaA06g10430D	0.868562	0.779506	0.988283	0.00020512	2.43867	0.449667	0.125667	0.681667	0.345667		1.80867	0.527	0.206	0.555	0.360333	0.345667		AT1G15790	AT1G15790	2.5e-45
BnaA06g10590D	0.697607	0.830796	0.922298	0.00882177	1.49067	0.434	0.0855	0.698	0.509667	0.526667	1.65067	0.531333	0.0955	0.328	0.249	0.192667		AT1G15920	CAF1h	3.5e-121
BnaA06g10630D	0.86259	0.784878	0.927946	0.00760055	24.169	5.46933	2.91	3.15633	2.67467	2.395	3.172	1.254	1.296	0.273333	0.2075	0.381		AT1G15960	NRAMP6	0	Solute transport.carrier-mediated transport.APC superfamily.metal cation transporter (NRAMP)
BnaA06g10650D	0.889447	0.817694	0.883774	0.0194777	11.3713	1.77733	1.221	1.091	0.960667	1.23567	1.509	0.786667	0.455333	0.1335				AT1G15960	NRAMP6	9.27e-61
BnaA06g10960D	0.943125	0.876244	0.958582	0.00253764	1.8655	0.3025		0.228			0.207667	0.0445		0.084				AT1G16370	2022-10-06	1.46e-136	Solute transport.carrier-mediated transport.MFS superfamily.OCT family.organic cation transporter (OCT)
BnaA06g11450D	0.893411	0.960476	0.972292	0.00114096	0.855	0.0706667		0.228	0.157		2.353	0.155667	0.065	0.244333				AT1G16980	TPS2	0	Carbohydrate metabolism.trehalose metabolism.trehalose-6-phosphate synthase
BnaA06g11460D	0.907064	0.961891	0.988008	0.000214863	2.52933	0.055	0.036	0.520333	0.385	0.179	8.19133	0.249333	0.151333	1.04433	0.0273333	0.0885		AT1G16980	TPS2	0	Carbohydrate metabolism.trehalose metabolism.trehalose-6-phosphate synthase
BnaA06g11990D	0.906832	0.952894	0.971118	0.00123917	2.43467	0.303667	0.082	0.23	0.5185		2.68333	0.202667		0.429333				AT1G17770	SUVH7	0	Chromatin organisation.histone modifications.histone lysine methylation.class-V histone methyltransferase (Suvar)
BnaA06g12900D	0.896776	0.826197	0.891472	0.0170284	3.34967	0.674		0.281	0.706333	0.0675	6.044	3.31667	0.15	1.55067	0.167667	0.0673333		AT1G18750	AGL65	0	RNA biosynthesis.transcriptional regulation.transcription factor (MADS/AGL)
BnaA06g12930D	0.928188	0.936537	0.984028	0.000380633	14.88	2.526	0.248667	0.5305	2.03767		13.1153	2.416	0.325333	1.42033				AT3G13228	AT3G13228	1.66e-56
BnaA06g14160D	0.766573	0.885885	0.962269	0.00210863	18.3683	4.07467	1.401	9.39233	5.82	0.750333	42.675	4.58967	1.971	14.591	2.20933	0.988333		AT1G19950	HVA22H	1.36e-155
BnaA06g14400D	0.954291	0.959645	0.986028	0.000291443	5.5			0.502	0.755		6.13633	0.127333	0.145	0.930333	0.0355			AT1G21860	sks7	0	Enzyme classification.EC_1 oxidoreductases.EC_1.10 oxidoreductase acting on diphenol or related substance as donor
BnaA06g14460D	0.824857	0.808863	0.981949	0.000485798	16.8323	2.85867	2.519	3.83533	3.017	2.51033	20.2943	4.68067	2.10333	3.732	3.47433	5.40467		AT1G20550	AT1G20550	0
BnaA06g14480D	0.855802	0.834309	0.972775	0.00110172	4.26267	1.06467	0.640667	0.636	0.531333	0.200667	3.418	1.42467	0.399667	0.7	0.158	0.149333		AT1G20575	DPMS1	4.79e-126	Protein modification.glycosylation.N-linked glycosylation.DPMS dolichol-phosphate-mannose synthase complex.catalytic component DPMS1
BnaA06g14930D	0.911646	0.788668	0.841664	0.0356206	31.3353	8.483	0.0976667	2.40833	2.618	0.236	47.8663	42.1073	0.140667	7.44067	0.554667	0.335		AT1G21100	IGMT1	0	Enzyme classification.EC_2 transferases.EC_2.1 transferase transferring one-carbon group
BnaA06g16000D	0.851833	0.870676	0.971302	0.00122355	0.8045	0.155333	0.133667	0.187		0.12	1.06967	0.117333	0.205	0.369333				AT3G49310	AT3G49310	0	Solute transport.carrier-mediated transport.MFS superfamily.molybdate anion transporter (MOT2)
BnaA06g16080D	0.843217	0.671121	0.901165	0.0141699	1.21633	0.341667	0.207667	0.1885	0.08	0.135667	1.796	1.20833	0.290667	0.688	0.257333	0.509		AT3G49240	NUWA	0
BnaA06g16310D	0.960576	0.96628	0.992731	7.90584e-05	12.9727	0.147		1.1595	1.17433	0.0763333	95.138	1.52733	0.280667	14.12	0.0425	0.0696667		AT3G48950	AT3G48950	0	Enzyme classification.EC_3 hydrolases.EC_3.2 glycosylase
BnaA06g16750D	0.927516	0.933691	0.981771	0.000495406	1.977			0.4635	0.253		1.14967		0.1235	0.257667						0
BnaA06g17250D	0.954253	0.976557	0.997471	9.58934e-06	1.4675			0.245	0.0906667		1.22			0.143				AT1G34410	ARF21	0	RNA biosynthesis.transcriptional regulation.B3 transcription factor superfamily.transcription factor (ARF)
BnaA06g18370D	0.878573	0.926562	0.983779	0.000392552	6.845	1.17067	0.055	1.76833	1.0215	0.140333	19.119	1.02467	0.622333	3.41833	0.843	1.112		AT5G08730	ARI16	6.47e-156	Protein homeostasis.ubiquitin-proteasome system.ubiquitin-fold protein conjugation.ubiquitin conjugation (ubiquitylation).ubiquitin-ligase E3 activities.RBR-type E3 ligase activities.E3 ubiquitin ligase (RBR-Ariadne)
BnaA06g18380D	0.93128	0.926235	0.995547	2.96966e-05	6.49933	0.609	0.15	0.7355	0.634	0.104667	9.86833	0.706667	0.4	1.356	0.486667	0.690333		AT5G08730	ARI16	2.12e-121	Protein homeostasis.ubiquitin-proteasome system.ubiquitin-fold protein conjugation.ubiquitin conjugation (ubiquitylation).ubiquitin-ligase E3 activities.RBR-type E3 ligase activities.E3 ubiquitin ligase (RBR-Ariadne)
BnaA06g20120D	0.965531	0.95524	0.993105	7.11488e-05	32.1217	0.842667		2.54733	2.146		29.017	2.74767	0.14	3.60633				AT1G64870	AT1G64870	1.6e-129
BnaA06g20810D	0.977916	0.970728	0.979248	0.000641515	5.6195				0.6205		3.46867			0.507667						0
BnaA06g20910D	0.875073	0.831371	0.981768	0.000495569	265.07	81.091	35.671	18.9607	16.917	12.932	265.013	118.667	59.1353	32.094	2.90767	10.6407		AT3G48410	AT3G48410	0
BnaA06g21690D	0.822511	0.837649	0.997773	7.43556e-06	4.97233	0.939333	0.699	1.47267	0.962667	0.339	4.67833	0.668	0.551333	1.27533	0.882333	0.420667		AT5G62230	ERL1	0	Phytohormone action.signalling peptides.CRP (cysteine-rich-peptide) category.EPF/EPFL-peptide activity.ERF-peptide receptor (ER) | Protein modification.phosphorylation.TKL protein kinase superfamily.LRR-XIII protein kinase families.protein kinase (LRR-XIIIb)
BnaA06g21950D	0.989317	0.972681	0.996483	1.85271e-05	3.604			0.1925			2.145			0.293						0
BnaA06g21970D	0.955576	0.942414	0.987157	0.000246337	1.0895			0.242			0.613	0.08		0.0965				AT1G69630	AT1G69630	2.18e-96
BnaA06g21980D	1	1	1		1.464						0.525333									0
BnaA06g21990D	1	1	1		1.70333						0.579667							AT1G78750	AT1G78750	5.55e-74
BnaA06g22100D	0.943916	0.964483	0.974655	0.000955403	34.201	6.13133		0.853	2.60633		91.3343	2.51233	0.894	12.528	0.1325	0.152667				0
BnaA06g22990D	0.827894	0.79211	0.922035	0.00888096	1.146	0.359	0.355	0.1695		0.102667	0.376	0.141333	0.153		0.0965					0
BnaA06g23880D	0.91418	0.945068	0.991353	0.000111844	2.79033	0.091	0.0545	0.741333	0.291	0.0195	3.829	0.218	0.023	0.663	0.0656667	0.082		AT1G69770	CMT3	0	Chromatin organisation.DNA methylation.RNA-independent DNA methylation.DNA chromomethylase (CMT)
BnaA06g24290D	0.812282	0.704711	0.989609	0.000161387	15.133	4.49967	2.11533	3.627	2.94033	1.02133	11.3417	4.552	2.418	3.225	4.09533	2.455		AT5G65420	CYCD4;1	1.49e-178	Cell cycle organisation.cell cycle control.cyclin-dependent regulation.cyclin activities.cyclin (CYCD)
BnaA06g25820D	0.933432	0.96719	0.985413	0.000317628	53.905		0.2445	8.89767	8.559	0.2405	44.744	1.556		5.78433						0
BnaA06g26310D	1	0.966231	0.985658	0.000307085	0.666						2.144			0.362				AT5G23650	AT5G23650	6.52e-114	RNA biosynthesis.transcriptional regulation.MYB transcription factor superfamily.transcription factor (MYB-related)
BnaA06g26790D	0.718911	0.819817	0.996806	1.52847e-05	15.55	6.19233	4.59133	4.05833	3.55267	3.46	31.6433	10.058	5.02267	6.43	3.34	3.65733		AT5G24280	GMI1	0
BnaA06g26800D	0.858468	0.666357	0.961585	0.00218527	2.6345	0.262333	0.216333	0.471	0.411333	0.503333	13.6433	6.11067	3.29533	5.01033	3.73867	4.605		AT5G24290	MEB2	0	Solute transport.carrier-mediated transport.VIT family.metal cation transporter (MEB)
BnaA06g26900D	0.943481	0.974279	0.942578	0.00485123	2.0825				0.5885		1.00567			0.129333				AT1G27540	AtFDB2	4.58e-114
BnaA06g26910D	0.894811	0.863407	0.961898	0.00214995	3.44967	0.358	0.546333	0.28	0.469667	0.160333	4.04267	1.274	0.639667	0.475667	0.159667	0.212		AT5G24390	AT5G24390	0	Vesicle trafficking.regulation of membrane tethering and fusion.RAB-GTPase-activating protein (RAB-GAP)
BnaA06g26960D	0.904084	0.942197	0.9932	6.92117e-05	5.56667	0.886333	0.140333	0.811	0.648333	0.183667	4.96167	0.425	0.180667	0.643	0.058	0.127333		AT5G24440	CID13	1.39e-142
BnaA06g27390D	0.792462	0.902319	0.899037	0.0147758	1.729	0.721667	0.271667	0.2955	0.238667	0.266667	5.72067	0.377	0.2945	1.9	0.2225			AT5G25020	AT5G25020	3.27e-122
BnaA06g27410D	0.825306	0.809082	0.983518	0.000405257	2.0035	0.182667		0.505	0.635667	0.426667	2.815	0.332667	0.1315	0.913	0.586667	0.723333		AT5G10750	AT5G10750	7.46e-124
BnaA06g28180D	0.963613	0.950749	0.991911	9.78839e-05	4.59967			0.4945	0.342333		7.29867	0.348667	0.0476667	1.318		0.083		AT5G26250	STP8	0	Solute transport.carrier-mediated transport.MFS superfamily.SP family.monosaccharide transporter (STP)
BnaA06g28200D	0.937523	0.939185	0.996746	1.58669e-05	4.551	0.053	0.127	0.561	0.417667	0.263	7.89167	0.189	0.411667	1.22367	0.348	0.227333		AT5G26280	AT5G26280	0
BnaA06g28220D	0.928016	0.930697	0.982502	0.000456607	3.222	0.1175		0.585	0.342667	0.1145	8.52533	0.1335		1.21267	0.192333	1.41567		AT1G65300	AGL38	4.42e-46	RNA biosynthesis.transcriptional regulation.transcription factor (MADS/AGL)
BnaA06g28250D	0.953962	0.960553	0.99793	6.42049e-06	39.5297	0.362	0.263667	5.12167	2.63133	0.720667	49.4127	0.579667	0.322333	7.37067	0.55	0.923333		AT5G26630	AGL35	1.19e-52	RNA biosynthesis.transcriptional regulation.transcription factor (MADS/AGL)
BnaA06g28420D	0.834505	0.808136	0.992497	8.42234e-05	3.54533	2.11033	0.0953333	0.31	0.353	0.065	3.70367	2.47067	0.200333	0.586667	0.137667	0.157667		AT5G27000	ATK4	0	Cytoskeleton organisation.microtubular network.Kinesin microtubule-based motor protein activities.motor protein (Kinesin-14)
BnaA06g28710D	0.835518	0.933147	0.976719	0.000806683	1.56167	0.148333	0.291	0.4835	0.1915	0.17	2.21133	0.244667	0.0795	0.258		0.157		AT5G27470	AT5G27470	0	Protein biosynthesis.aminoacyl-tRNA synthetase activities.serine-tRNA ligase
BnaA06g28790D	0.924289	0.944025	0.980275	0.0005798	2.285			0.588	0.277		1.272	0.131333		0.224667				AT5G27420	CNI1	9.34e-114	Protein homeostasis.ubiquitin-proteasome system.ubiquitin-fold protein conjugation.ubiquitin conjugation (ubiquitylation).ubiquitin-ligase E3 activities.RING-domain E3 ligase activities.RING-H2-class E3 ligase
BnaA06g28800D	1	1	1	1.84889e-32	1.021						0.331							AT5G27420	CNI1	1.06e-113	Protein homeostasis.ubiquitin-proteasome system.ubiquitin-fold protein conjugation.ubiquitin conjugation (ubiquitylation).ubiquitin-ligase E3 activities.RING-domain E3 ligase activities.RING-H2-class E3 ligase
BnaA06g28870D	0.72949	0.804963	0.977234	0.00077151	8.47067	6.09433	1.66733	1.34933	1.616	0.73	13.541	7.16067	1.95067	2.10967	0.854333	1.12967		AT5G27330	AT5G27330	0
BnaA06g29810D	0.924959	0.917872	0.970076	0.00132973	59.9677	5.66833	3.15833	5.1235	6.84867	1.70133	46.547	11.7733	0.452333	6.88833						0
BnaA06g29830D	0.987282	0.962036	0.985201	0.000326892	43.3097			0.8625	1.8915		36.0693	0.484333		6.36233						0
BnaA06g30050D	0.86391	0.883093	0.960696	0.0022869	2.37833	0.135667	0.354667	0.378	0.303667	0.446333	4.156	0.502667	0.212	1.24	0.233667	0.241		AT5G48657	AT5G48657	7.39e-73
BnaA06g30070D	0.861662	0.79307	0.962774	0.00205283	16.717	6.176	2.00633	1.34233	1.37267	0.665667	13.5067	8.24933	2.71667	2.08867	0.254333	0.665667		AT5G48650	G3BP-like	6.48e-168	RNA processing.mRNA sequestration.mRNA endoribonuclease (G3BP)
BnaA06g30220D	0.964509	0.962976	0.998725	2.43656e-06	4.18133			0.589	0.153		4.54567	0.0863333	0.0645	0.690667				AT3G01880	AT3G01880	0
BnaA06g30830D	0.936586	0.956013	0.964682	0.001849	2.367			0.24	0.5105		7.32267	0.1345		1.476				AT3G29380	pBRP2	4.04e-147
BnaA06g30840D	0.947639	0.95915	0.987805	0.000222166	17.2603	0.623667	0.216333	1.37967	2.1345	0.164667	25.806	0.853	0.5805	3.70633		0.131		AT5G39280	EXPA23	3.64e-108	Cell wall organisation.cell wall proteins.expansin activities.alpha-class expansin
BnaA06g31040D	0.967875	0.963959	0.995984	2.41567e-05	251.068	2.69333		21.793	15.639	0.2025	364.896	16.1447	3.75667	45.0947	0.247667	0.512				0
BnaA06g31450D	0.959008	0.962435	0.998058	5.65282e-06	54.1683	3.45033		4.87233	2.77967		37.397	2.85433		3.98967		0.18		AT3G28500	AT3G28500	1.14e-43	Protein biosynthesis.ribosome biogenesis.large ribosomal subunit (LSU).LSU proteome.component RPP2
BnaA06g31860D	0.950649	0.884265	0.951	0.0035427	1.542	0.178		0.1445		0.058	0.512667	0.210667		0.086				AT1G64840	AtFDA3	9.8e-95
BnaA06g32340D	1	0.9672	0.986479	0.000272988	4.09133						3.872			0.635						0
BnaA06g32500D	0.940874	0.916842	0.980667	0.000557039	30.3103	1.07567	1.39767	2.106	2.84733	1.534	30.566	0.703667	0.480333	7.12167	4.08267	0.320667		AT3G26960	AT3G26960	1.91e-93
BnaA06g32710D	0.861643	0.857517	0.982003	0.000482905	5.44967	0.940667	0.455	1.188	0.895333	0.291	5.34333	1.551	0.559667	0.970667	0.411333	0.314		AT3G26690	NUDX13	6.1e-128
BnaA06g32760D	1	1	1		2.51133						0.232							AT3G26620	LBD23	2.15e-75	RNA biosynthesis.transcriptional regulation.transcription factor (AS2/LOB)
BnaA06g33090D	0.958579	0.960229	0.993041	7.2477e-05	1.5765			0.223	0.1035		3.38267	0.265		0.407667				AT3G26140	AT3G26140	0
BnaA06g33460D	0.916855	0.833015	0.990153	0.000144975	6.08933	0.759333	0.852	0.3975	0.250667	0.272	3.70533	0.464333	0.998	0.664333	0.593667	0.373333		AT3G25670	AT3G25670	0
BnaA06g33900D	0.877407	0.922041	0.984681	0.000350211	88.7713	29.3513	7.50267	5.692	7.022	4.84567	118.148	21.5023	8.15567	12.7663	0.741	2.888		AT2G02990	RNS1	1.68e-148
BnaA06g33930D	0.855926	0.870035	0.934746	0.00624824	1.60867	0.134667		0.5415	0.482667		3.23933	0.967		0.619667	0.456	0.0623333		AT2G02950	PKS1	0	External stimuli response.light.UV-A/blue light.phototropin-mediated photoperception.phototropin signalling factor (PKS)
BnaA06g34200D	0.929877	0.861966	0.933171	0.00654991	1.215	0.1515		0.116	0.1585		3.014	1.263	0.311333	0.367333		0.1385		AT2G02230	PP2-B1	6.77e-116
BnaA06g34230D	0.971412	0.923127	0.979339	0.000635883	3.512	0.3025		0.1995			1.695	0.4875		0.164						0
BnaA06g34240D	0.904329	0.904082	0.993143	7.03692e-05	11.4813	1.40633	1.264	1.4365	0.823667	0.561667	22.5317	4.174	0.993333	3.51	1.30333	0.825333		AT2G02230	PP2-B1	4.04e-117
BnaA06g34510D	0.934845	0.955744	0.992273	8.9333e-05	37.608	0.445	0.680667	6.35267	4.46533	0.308	109.924	2.12433	2.125	19.697	0.1125	0.265		AT2G01820	TMK3	2.75e-82
BnaA06g34890D	0.955976	0.969652	0.991952	9.69032e-05	11.543			1.2595	1.28133		6.31567	0.044		0.914333				AT4G15040	AT4G15040	0	Protein homeostasis.proteolysis.serine-type peptidase activities.S8-class protease (subtilisin) families.protease (SBT4)
BnaA06g35190D	0.974758	0.959553	0.996559	1.77385e-05	121.507	3.33567	0.295	7.319	4.21167	0.174	120.23	8.17133	0.804667	14.644	0.364	0.331				0
BnaA06g35560D	0.813821	0.672066	0.898362	0.0149705	12.4067	2.71467	3.23233	1.689	1.57233	2.341	7.383	4.48167	1.75933	1.616	1.71433	2.53433		AT5G47150	AT5G47150	8.93e-122
BnaA06g35820D	0.963899	0.962888	0.994104	5.20495e-05	99.9497	3.77467	0.252667	6.739	6.95033	0.3245	164.35	7.07133	1.24233	22.051	0.131667					0
BnaA06g35840D	0.974065	0.960097	0.993209	6.90126e-05	81.2833	1.90567	0.3385	4.659	3.33167	0.3055	140.761	4.56167	1.05733	21.9863		0.479				0
BnaA06g35860D	0.972792	0.962825	0.994774	4.09017e-05	31.6017			2.41767	1.741	0.1405	103.354	3.27567	0.609667	15.0957	0.23					0
BnaA06g36510D	0.957758	0.960282	0.993464	6.39297e-05	97.5203	0.16		12.283	7.97767	0.1765	180.559	1.53133	0.6785	33.6477						0
BnaA06g36660D	0.937348	0.943411	0.98597	0.000293868	2.37767	0.077	0.0295	0.332	0.292333	0.014	2.44333	0.235333		0.456				AT5G43560	MUSE14	0	Vesicle trafficking.endomembrane trafficking.PI3-kinase vesicle nucleation complex I/II.auxiliary ATG6-stability component TRAF1
BnaA06g36900D	0.979969	0.943565	0.987439	0.000235662	4.142	0.185	0.103	0.0465	0.0803333		2.01233	0.202333	0.0435	0.322				AT5G43110	PUM14	7.14e-111
BnaA06g37000D	0.96652	0.9619	0.991697	0.000103122	10.5407			0.8745	0.89		9.461	0.313	0.0403333	1.449				AT5G42910	AT5G42910	2.12e-100	RNA biosynthesis.transcriptional regulation.bZIP transcription factor superfamily.transcription factor (bZIP)
BnaA06g37140D	0.983141	1	0.998161	5.07032e-06	2.53867	0.159			0.055		0.0866667							AT4G13680	AtDOB3	1.93e-122
BnaA06g37190D	0.844738	0.888691	0.944195	0.0045844	8.68533	4.295	0.384667	0.7385	0.925667	0.398667	10.2543	2.23	0.990333	1.54433	0.385667	0.556667		AT4G36220	FAH1	0	Cell wall organisation.lignin.monolignol biosynthesis.ferulate 5-hydroxylase (F5H)
BnaA06g37260D	0.973292	0.966895	0.993879	5.60804e-05	10.092			0.736	0.591667	0.02	10.4467	0.0726667	0.0275	1.599		0.03		AT4G38950	AT4G38950	0	Cytoskeleton organisation.microtubular network.Kinesin microtubule-based motor protein activities.motor protein (Kinesin-7)
BnaA06g37500D	0.945586	0.88893	0.971594	0.0011989	86.2863	1.79833	0.205	6.76267	6.186	8.524	37.8723	0.902667	0.318	11.7457	2.742	5.324		AT1G52410	TSA1	0
BnaA06g37840D	0.975601	0.936667	0.974184	0.000991066	23.2823			1.742	1.09833		26.7907	0.848333		7.63533				AT1G09370	AT1G09370	1.25e-53
BnaA06g37920D	1	0.967193	0.986473	0.000273246	1.52						0.697			0.114333				AT1G09410	AT1G09410	6.36e-43
BnaA06g37970D	0.944556	0.924747	0.987203	0.000244591	272.728	19.011	3.23533	30.673	21.2457	1.44033	336.561	64.0147	10.9523	46.656	2.10067	2.913		AT1G10060	BCAT-1	0	Amino acid metabolism.biosynthesis.aspartate family.aspartate-derived amino acids.isoleucine.valine/leucine/isoleucine aminotransferase | Amino acid metabolism.biosynthesis.pyruvate family.pyruvate-derived amino acids.valine/leucine/isoleucine aminotransferase | Amino acid metabolism.degradation.branched-chain amino acid.branched-chain aminotransferase (BCAT)
BnaA06g38000D	0.93507	0.954478	0.99322	6.87988e-05	4.80467	0.619	0.083	0.6405	0.217333		6.88167	0.292667		1.27367				AT1G10010	AAP8	0	Solute transport.carrier-mediated transport.APC superfamily.AAAP family.amino acid transporter (AAP)
BnaA06g38540D	0.968631	0.972127	0.992709	7.95526e-05	13.6727	0.262		0.817	1.0655		20.0853	0.1165		2.68267				AT1G20730	AT1G20730	1.67e-46
BnaA06g38630D	0.944265	0.878926	0.812694	0.0493396	18.0497	2.447	0.735	0.97	0.878		1.13567		0.6875							0
BnaA06g38770D	0.908743	0.986253	0.972544	0.00112043	2.196			0.189	0.132333	0.680667	0.618333					0.0425		AT5G63450	CYP94B1	0	Enzyme classification.EC_1 oxidoreductases.EC_1.14 oxidoreductase acting on paired donor with incorporation or reduction of molecular oxygen
BnaA06g39290D	0.873237	0.818169	0.888895	0.0178306	232.293	73.5017	8.996	21.8287	21.8327	21.0723	60.2373	7.85567	1.191	26.2263	9.537	9.955		AT5G24420	PGL5	1.63e-144	Carbohydrate metabolism.oxidative pentose phosphate pathway.oxidative phase.6-phosphogluconolactonase
BnaA06g40190D	0.939659	0.94792	0.996699	1.63316e-05	2.856			0.676333	0.185333		4.76767	0.1625		1.079				AT5G46700	TRN2	3.15e-149
BnaA06g40340D	0.964204	0.968356	0.995844	2.58699e-05	919.033	9.17567	0.467333	85.8493	68.4783	0.519667	844.915	30.623	1.96567	99.0477	0.995667	1.04967		AT5G46950	InvINH2	8.14e-54
BnaA06g40440D	0.949401	0.966273	0.995519	3.00676e-05	31.103	0.538333	0.1885	4.13467	2.93333	0.074	34.482	0.373	0.362	4.62933	0.12	0.3305		AT5G46700	TRN2	2.79e-147
BnaA06g40450D	0.933598	0.958006	0.988218	0.000207406	4.83667	0.0745		0.847333	0.684		8.96633			1.88267				AT4G39640	GGT1	0	Protein homeostasis.proteolysis.threonine-type peptidase activities.T3-class gamma-glutamyl transpeptidase (GGT)
BnaA06g40460D	0.912395	0.805689	0.922666	0.00873957	0.9695	0.363667			0.061		1.06633	0.77		0.266				AT4G39640	GGT1	0	Protein homeostasis.proteolysis.threonine-type peptidase activities.T3-class gamma-glutamyl transpeptidase (GGT)
BnaA06g40760D	0.939026	0.877367	0.941486	0.00503559	1.2355	0.096			0.280667		0.785		0.086	0.212333	0.1185	0.0645		AT4G39180	SEC14	1.61e-48
BnaA07g00110D	0.985485	0.961144	0.992522	8.36703e-05	2.28033			0.1035	0.062		4.267	0.159		0.67				AT1G49290	PEG2	1.63e-90
BnaA07g00170D	0.87819	0.892309	0.992498	8.4214e-05	6.954	1.295	0.422667	1.22833	1.072	0.217333	8.59	0.787667	0.566667	1.649	1.087	0.535		AT2G20290	XIG	0	Cytoskeleton organisation.microfilament network.myosin microfilament-based motor protein activities.class XI myosin
BnaA07g00450D	0.972676	0.964273	0.996611	1.72117e-05	23.2857			2.343	0.838333		12.3193	0.800667		1.4						0
BnaA07g00600D	0.846118	0.733794	0.972816	0.0010984	6.315	1.95833	0.488333	1.1335	0.526667	0.752	2.84667	1.554	0.609	0.679333	0.351667	0.595		AT2G20825	ULT2	9.5e-150	RNA biosynthesis.transcriptional regulation.transcription factor (ULT)
BnaA07g00710D	0.932475	0.974304	0.965283	0.00178697	2.8345			0.2575	0.6995		3.51033			0.451						0
BnaA07g00720D	1	0.961906	0.988272	0.000205513	4.092						6.904	0.234		1.081						0
BnaA07g00980D	0.986325	0.948186	0.987961	0.000216533	1.2285			0.084			1.461		0.0505	0.328				AT2G19800	MIOX2	0	Carbohydrate metabolism.nucleotide sugar biosynthesis.UDP-D-glucuronic acid biosynthesis.myo-inositol oxidation pathway (MIOP).myo-inositol oxygenase
BnaA07g01050D	0.944187	0.907107	0.981753	0.000496388	7.288	0.109667		0.4975	0.443333	0.983333	5.30933	0.212667		1.315	0.282	0.656333		AT2G01820	TMK3	0
BnaA07g01670D	0.970831	0.980972	0.998679	2.61616e-06	8.89633			1.2975			8.22667			0.782667						0
BnaA07g01680D	0.950003	0.979145	0.991234	0.000114916	9.59467			1.1245	1.274		2.292			0.239				AT2G18490	GAZ	2.85e-62
BnaA07g01740D	0.964371	0.962531	0.99318	6.96191e-05	1.70367			0.1555	0.121	0.027	2.97133	0.081		0.475667				AT2G18590	AT2G18590	1.22e-166	Solute transport.carrier-mediated transport.MFS superfamily.solute transporter (UNE2)
BnaA07g01840D	0.838049	0.779985	0.942757	0.00482131	4.50467	1.76533	0.695	0.347	0.309667	0.530667	3.63067	2.50033	0.619	0.613667	0.108	0.153		AT3G04600	AT3G04600	0	Protein biosynthesis.aminoacyl-tRNA synthetase activities.tryptophan-tRNA ligase
BnaA07g02170D	0.972609	0.952177	0.976194	0.000843315	11.657			0.6605	0.936		27.4807			6.571						0
BnaA07g02270D	0.851121	0.890045	0.947959	0.00399185	4.342	2.30067	0.072	0.3115	0.38	0.168	3.71	1.00033	0.107	0.731667	0.200667			AT4G29760	HTT4	6.27e-81
BnaA07g02670D	0.806467	0.945571	0.819799	0.0457829	3.2525			0.812667	0.386667	1.948	8.38767	0.288		1.923		0.0716667		AT2G17500	PILS5	0	Phytohormone action.auxin.transport.auxin efflux transporter (PILS) | Solute transport.carrier-mediated transport.BART superfamily.AEC family.auxin transporter (PILS)
BnaA07g02990D	0.961723	0.962881	0.996659	1.67293e-05	17.0833	0.732333		1.5065	1.03067		29.726	1.60633	0.157333	3.75333				AT1G64870	AT1G64870	3.15e-131
BnaA07g03870D	0.85904	0.85241	0.908539	0.0121652	144.615	24.102	38.9407	7.949	17.522	13.411	125.553	58.3313	16.2893	14.3483	0.254333	3.429				0
BnaA07g03970D	0.995767	0.942117	0.97523	0.000912721	3.68567	0.078					5.24733	0.260667	0.0673333	1.19067				AT2G14695	AT2G14695	6.56e-147	Solute transport.carrier-mediated transport.DMT superfamily.NST-TPT group.nucleotide sugar transporter (UTR7)
BnaA07g04490D	0.984906	0.960027	0.984186	0.00037316	9.16267			0.3375	0.354		3.012			0.602						0
BnaA07g04730D	0.952744	0.945534	0.972609	0.00111513	283.968	8.21767	0.580333	13.102	44.9893	0.206	263.26	33.413	1.474	36.001	0.457667	0.3475				0
BnaA07g04850D	0.954057	0.966283	0.993458	6.40537e-05	48.987	0.998		5.366	4.85267	0.0365	83.599	1.56233	0.0863333	12.3163	0.0845	0.044		AT3G25420	scpl21	0	Protein homeostasis.proteolysis.serine-type peptidase activities.S10-class serine carboxypeptidase (SCPL)
BnaA07g05250D	0.944911	0.91869	0.952758	0.00329495	23.0583	0.858333		1.42	4.073		11.263	1.749	0.220333	2.60967				AT1G26796	AT1G26796	1.11e-77
BnaA07g05290D	0.953155	0.948146	0.998116	5.31999e-06	20.5217			3.94667	0.86		20.6053	0.580667	0.3125	4.22967		0.2195				0
BnaA07g05640D	0.94804	0.966154	0.984134	0.000375594	9.837	0.212667	0.0825	0.694	1.5015	0.065	10.01	0.458667	0.055	1.18033				AT3G24440	VRN5	6.57e-146	Chromatin organisation.histone modifications.histone lysine methylation.PRC2 histone methylation complex.associated protein factors.PRC2-VRN-interacting PHD protein (VIN3|VRN5)
BnaA07g06110D	0.829279	0.67207	0.845207	0.034087	6.076	1.42	1.85167	0.4785	0.522333	0.914	2.98967	2.219	1.505	0.533667	0.248333	0.396		AT1G31660	ENP1	2.22e-126	Protein biosynthesis.ribosome biogenesis.small ribosomal subunit (SSU).SSU processome.pre-40S ribosomal subunit nuclear assembly.assembly factor (ENP1)
BnaA07g06230D	0.842017	0.793491	0.970365	0.00130436	33.7263	18.0597	3.21033	2.303	2.18067	0.887333	20.5573	14.479	1.552	4.84933		0.346				0
BnaA07g06490D	0.771714	0.889727	0.936266	0.00596366	1.98333	1.137	0.337333	0.3935	0.256	0.14	3.287	0.723333	0.204667	0.570333	0.167333	0.146667		AT2G45550	CYP76C4	0	Enzyme classification.EC_1 oxidoreductases.EC_1.14 oxidoreductase acting on paired donor with incorporation or reduction of molecular oxygen
BnaA07g06580D	0.934673	0.934337	0.967948	0.00152455	1.194	0.1825			0.2075		3.41133	0.684		0.436				AT3G23380	RIC5	1.6e-75	Multi-process regulation.Rop-GTPase regulatory system.ROP GTPase effector activities.GTPase effector (RIC)
BnaA07g06990D	0.969658	0.978093	0.999411	5.20593e-07	57.882	0.356		6.42133	2.004		52.9593	0.419		5.382						0
BnaA07g07860D	0.985698	0.98203	0.999721	1.17089e-07	12.7955			0.915			17.679	0.3975		1.191						0
BnaA07g07870D	0.951707	0.969863	0.978454	0.000691343	45.9987	0.802		2.2725	8.0325		39.7543	1.346		4.64433						0	RNA biosynthesis.transcriptional regulation.transcription factor (AS2/LOB)
BnaA07g08230D	0.965145	0.873435	0.914671	0.010611	5.016	0.469667		0.124	0.2805		3.073	1.49033		0.454333				AT1G28630	AT1G28630	7.99e-48
BnaA07g08410D	1	0.980155	0.995117	3.57133e-05	1.4575						1.6175			0.1605						0
BnaA07g08420D	0.939468	0.906628	0.993306	6.70703e-05	2.60633	0.181333		0.296	0.3115		1.60433	0.1325		0.353667	0.174333	0.0885		AT1G31660	ENP1	6.13e-62	Protein biosynthesis.ribosome biogenesis.small ribosomal subunit (SSU).SSU processome.pre-40S ribosomal subunit nuclear assembly.assembly factor (ENP1)
BnaA07g09090D	0.97318	0.959859	0.988404	0.000200926	152.449	0.759333		5.77367	13.9103		36.7077	2.89833	0.449	4.02						0
BnaA07g09120D	0.887525	0.80445	0.95339	0.00320804	202.748	41.6803	5.183	35.887	28.9133	2.35633	185.571	53.774	3.354	86.69	30.762	6.86167		AT1G27130	GSTU13	1.81e-137	Protein modification.S-glutathionylation.glutathione S-transferase activities.class tau glutathione S-transferase
BnaA07g09540D	0.960663	0.886576	0.941072	0.00510637	3.67167	0.219667		0.2475	0.255		18.2553	6.938	1.29667	1.65467	0.078	0.385667		AT5G50790	SWEET10	3.22e-76	Solute transport.carrier-mediated transport.TOC superfamily.sugar efflux transporter (SWEET)
BnaA07g09580D	0.914465	0.800497	0.938946	0.00547757	5.58133	0.625333	0.378	0.877	0.506667		6.57667	1.653	0.444	3.263	0.814333	0.386		AT1G27130	GSTU13	8.85e-109
BnaA07g09980D	0.971942	1	0.995631	2.8595e-05	7.937			0.736	0.3775		0.419							AT1G23420	INO	7.82e-149	RNA biosynthesis.transcriptional regulation.C2C2 transcription factor superfamily.transcription factor (YABBY)
BnaA07g10210D	0.973871	0.956441	0.99845	3.59986e-06	6.427	0.125		0.331	0.268667	0.115	6.011	0.343667	0.0525	0.561667	0.141	0.210333		AT1G22920	CSN5A	0	Protein homeostasis.ubiquitin-proteasome system.ubiquitin-fold protein deconjugation.RUB deconjugation of neddylated cullin.COP9 signalosome complex.component CSN5
BnaA07g10380D	0.94863	0.960172	0.983775	0.00039276	18.4393	0.901667	0.1085	1.419	2.307		19.1013	0.331		3.30733		0.1655				0	RNA biosynthesis.transcriptional regulation.transcription factor (MADS/AGL)
BnaA07g10590D	0.890884	0.883416	0.992006	9.55969e-05	4.004	1.42233	0.245	0.2925	0.224667		3.87933	1.28833	0.1575	0.651	0.0685	0.096		AT1G22250	AT1G22250	1.6e-95
BnaA07g10610D	0.941467	0.973476	0.964238	0.00189548	1.213	0.195			0.16		0.765333			0.1015				AT1G22230	AT1G22230	1.08e-115
BnaA07g10690D	0.967484	0.98575	0.995388	3.18505e-05	2.814			0.191	0.2665		1.61867			0.115333				AT1G22120	AT1G22120	1.17e-76
BnaA07g10900D	0.967548	0.931711	0.98799	0.000215481	4.237			0.355	0.3325		3.30067	0.3095	0.134	0.52		0.1635				0
BnaA07g11080D	0.961941	0.899761	0.993849	5.66407e-05	3.061	0.114		0.26	0.1465	0.062	0.837333	0.124667		0.153	0.0895	0.0525		AT1G21120	IGMT2	0	Enzyme classification.EC_2 transferases.EC_2.1 transferase transferring one-carbon group
BnaA07g12100D	0.985933	0.949168	0.961887	0.00215126	6.41933			0.1795	0.272		1.12133	0.285								0
BnaA07g12470D	0.811999	0.865152	0.846932	0.0333517	2.817	1.03633	0.5675		0.1375	0.906667	1.08567	0.181333	0.146	0.256667	0.148			AT5G66580	AT5G66580	8.08e-82
BnaA07g13160D	0.852226	0.693078	0.84346	0.0348391	46.3407	2.281	1.15767	19.7043	10.153	0.943667	6.121	3.14767	1.33267	3.97133	0.484333	0.457333		AT2G27385	AT2G27385	3.14e-89
BnaA07g13440D	0.93624	0.91834	0.984143	0.000375168	9.92367	0.657667	0.115	0.765	1.31667	0.309333	5.46333	0.667667	0.488333	0.655	0.104667	0.315		AT2G27930	AT2G27930	8.4e-115	RNA biosynthesis.transcriptional regulation.transcription factor (PLATZ)
BnaA07g14000D	0.931936	0.974692	0.970291	0.00131083	9.33233			1.003	2.173		16.0473	0.285		1.74567				AT5G60440	AGL62	5.15e-60	RNA biosynthesis.transcriptional regulation.transcription factor (MADS/AGL)
BnaA07g14010D	0.987411	0.955546	0.983221	0.00041995	1.827			0.0425	0.0725		3.498	0.1015		0.676				AT3G25280	NPF4.2	0	Phytohormone action.abscisic acid.transport.abscisic acid transporter (AIT) | Solute transport.carrier-mediated transport.MFS superfamily.anion transporter (NRT1/PTR)
BnaA07g14060D	1	0.956187	0.995095	3.60303e-05	1.2245						0.921333	0.0875	0.044	0.0703333				AT2G28680	AT2G28680	0
BnaA07g14610D	0.942105	0.919302	0.992828	7.69688e-05	3.7355	0.592		0.23	0.259333		1.54733	0.195		0.248333	0.181			AT4G14630	GLP9	5.32e-102
BnaA07g14650D	0.748924	0.900737	0.891416	0.0170457	0.6735	0.392667	0.1195	0.082	0.169	0.0823333	1.99	0.334	0.269	0.253667		0.131		AT5G38690	DDR1	2.61e-163
BnaA07g15190D	0.850291	0.878556	0.974033	0.00100265	7.68	3.72233	0.277333	0.4755	1.09467	0.179	8.798	3.31233	0.454667	1.416		0.159333		AT5G40900	AT5G40900	1.04e-162
BnaA07g15330D	0.893132	0.924547	0.953561	0.00318478	1.194	0.279		0.0605	0.2705	0.028	1.71233	0.262		0.278		0.106		AT5G41250	AT5G41250	0	Cell wall organisation.hemicellulose.xyloglucan.biosynthesis.xyloglucan galacturonosyltransferase
BnaA07g15810D	0.660431	0.833386	0.919657	0.0094231	19.596	5.52667	5.53267	6.08633	5.66067	10.4647	40.4283	5.624	4.70767	11.6783	5.882	5.78767		AT3G52870	AT3G52870	0
BnaA07g16210D	0.617349	0.803009	0.883777	0.0194769	4.21167	1.805	2.47633	1.837	0.616	1.32367	37.2867	18.3017	7.013	6.66767	1.46733	3.276		AT3G54000	AT3G54000	1.65e-72
BnaA07g16260D	0.822898	0.707102	0.855714	0.0297258	2.54167	1.02333	0.1135	0.6075	0.422333	0.084	1.333	1.23933	0.266667	0.319333	0.0873333	0.0395		AT3G54060	AT3G54060	2.15e-174
BnaA07g16900D	0.768009	0.806699	0.956067	0.00285272	7.821	2.051	1.67267	1.87767	1.44267	2.028	2.21933	0.343	0.760333	0.548667	0.265	0.228		AT3G56490	HIT3	5.99e-83	Enzyme classification.EC_3 hydrolases.EC_3.6 hydrolase acting on acid anhydride
BnaA07g17130D	0.762675	0.88051	0.972577	0.00111775	50.6663	19.82	16.1017	9.444	9.11233	5.644	103.372	14.4073	19.9593	16.3937	7.536	3.46333		AT3G57020	AT3G57020	0	Enzyme classification.EC_4 lyases.EC_4.3 carbon-nitrogen lyase
BnaA07g17210D	0.963232	0.968533	0.99398	5.42551e-05	95.7633	0.513333		8.945	7.97733	0.1695	123.658	0.507	0.365667	18.2847	0.1465	0.152				0
BnaA07g17220D	0.958042	0.9693	0.99216	9.19628e-05	17.999	0.3985	0.1585	1.441	1.778		20.293		0.164	2.63967		0.311333				0
BnaA07g17390D	0.906413	0.947394	0.993468	6.38625e-05	1.29433	0.148	0.118667	0.183	0.115	0.041	1.375	0.125333		0.236333				AT5G18460	AT5G18460	2.44e-111
BnaA07g18120D	0.883232	0.839822	0.970604	0.00128347	36.993	9.372	3.41933	4.10833	2.68667	2.01167	3.29633	1.54633	0.307667	0.247333	0.256667	0.282		AT3G59030	TT12	0	Solute transport.carrier-mediated transport.MOP superfamily.MATE family.metabolite transporter (DTX)
BnaA07g18530D	0.95241	0.98195	0.962076	0.00213012	1.7735				0.422		2.67033			0.241				AT3G59790	MPK10	0	Protein modification.phosphorylation.CMGC protein kinase superfamily.protein kinase (MAPK)
BnaA07g19080D	0.873822	0.877443	0.992748	7.87062e-05	37.891	5.54067	7.96433	4.545	3.18067	2.67433	45.4783	4.66833	9.98533	8.94767	2.27367	1.99333		AT3G61820	AT3G61820	0	Protein homeostasis.proteolysis.aspartic-type peptidase activities.A1-class protease (Pepsin)
BnaA07g19450D	0.919043	0.712661	0.878452	0.0212629	7.2825	1.02967	0.3565		0.359333	1.20233	5.57633	3.635	1.184	0.998667	1.1195	1.07433				0
BnaA07g20340D	0.680809	0.812858	0.954777	0.00302141	2.357	0.554	0.782333	1.379	0.527	0.519333	10.235	2.598	0.891667	3.99867	1.564	0.524667		AT1G79450	ALIS5	0	Lipid metabolism.lipid trafficking.endoplasmic reticulum-plastid lipid transfer.phospholipid transverse translocation.ALA-ALIS flippase complex.regulatory component ALIS | Solute transport.primary active transport.P-type ATPase superfamily.P4 family.phospholipid flippase complex.regulatory component ALIS
BnaA07g21310D	0.711867	0.806206	0.850898	0.0316897	13.5953	5.38933	7.57133	1.88267	1.62033	3.12267	10.6783	6.02067	1.23567	1.05967	0.227	1.804		AT1G76610	AT1G76610	1.24e-120
BnaA07g21380D	0.902796	0.75865	0.873662	0.0229338	64.001	16.2353	0.222333	5.475	5.694	3.479	31.4877	23.996	1.64467	3.792	2.02633	6.53867		AT1G76410	ATL8	1.89e-95	Protein homeostasis.ubiquitin-proteasome system.ubiquitin-fold protein conjugation.ubiquitin conjugation (ubiquitylation).ubiquitin-ligase E3 activities.RING-domain E3 ligase activities.RING-H2-class E3 ligase
BnaA07g21460D	0.958566	0.956056	0.993676	5.98659e-05	5.547	0.1585	0.089	0.503	0.398667		10.656	0.377	0.094	1.737	0.053	0.0803333		AT1G76250	AT1G76250	0
BnaA07g22240D	0.879374	0.594084	0.87849	0.0212499	5.62567	0.837		1.125	1.21767	0.213333	2.15233	1.036	0.148667	0.945667	1.10967	1.12833		AT1G74430	MYB95	2.15e-104	RNA biosynthesis.transcriptional regulation.MYB transcription factor superfamily.transcription factor (MYB)
BnaA07g22330D	0.886353	0.85643	0.997835	7.0287e-06	1.1565	0.256667	0.068	0.157	0.1075	0.068	1.436	0.386333	0.157667	0.233333	0.1865	0.067		AT1G74250	AT1G74250	6.39e-144	Protein homeostasis.protein quality control.ribosome-associated chaperone activities.co-chaperone (Jjj1)
BnaA07g23030D	0.974214	0.976936	0.981437	0.000513683	15.0897				1.9455		2.43233	0.2805								0
BnaA07g23200D	0.81688	0.695586	0.919014	0.00957246	4.07	2.08933	0.676	0.3165	0.325	0.319667	5.11233	4.732	1.88267	0.557333	0.244	0.365333		AT1G72130	NPF5.11	0	Solute transport.carrier-mediated transport.MFS superfamily.anion transporter (NRT1/PTR)
BnaA07g23280D	0.98015	0.954864	0.984655	0.000351397	26.3867	0.1835		1.151	1.28433		90.55	2.041	0.2595	18.135						0
BnaA07g23370D	0.721226	0.821039	0.943378	0.00471836	106.358	69.6997	24.1583	23.5587	20.8403	9.992	131.001	49.645	11.482	37.821	11.752	6.52033		AT2G46950	CYP709B2	0	Enzyme classification.EC_1 oxidoreductases.EC_1.14 oxidoreductase acting on paired donor with incorporation or reduction of molecular oxygen
BnaA07g23430D	0.890983	0.870433	0.985309	0.000322134	23.1017	4.88467	3.03633	1.91167	1.668	1.09167	27.947	9.07733	3.53267	4.27367	0.239	0.982333		AT1G71770	PAB5	0	Protein biosynthesis.translation initiation.mRNA loading.mRNA poly-A-tail binding factor (PABP)
BnaA07g24140D	0.816187	0.548497	0.843595	0.0347806	17.014	3.442	1.153	3.853	4.23633	2.95267	6.16533	4.203	0.923667	2.20433	3.32667	3.26067		AT1G69680	AT1G69680	4.33e-127
BnaA07g24350D	0.807258	0.712834	0.833059	0.0394776	4.905	1.36667	1.33	0.813	0.687667	0.529667	7.71933	2.613	6.01433	1.24433	0.203	1.009		AT1G69250	AT1G69250	2.14e-114	RNA processing.mRNA sequestration.mRNA endoribonuclease (G3BP)
BnaA07g24410D	0.961157	0.96688	0.992767	7.82838e-05	41.174	1.24367		3.02333	3.72967		78.739	2.46267	0.247	10.3297						0
BnaA07g24680D	0.959747	0.848342	0.933	0.00658311	1.662		0.077		0.137	0.1205	1.48733	0.436667	0.135667	0.338		0.2175		AT1G68310	AE7	1.87e-74	Coenzyme metabolism.iron-sulfur cluster assembly machinery.cytosolic CIA system.transfer phase.carrier protein (CIA2/AE7)
BnaA07g25930D	0.915431	0.945827	0.972115	0.00115553	1.78			0.614667	0.138		3.90233	0.262	0.0566667	0.612333		0.126		AT1G66650	AT1G66650	6.81e-83	Protein homeostasis.ubiquitin-proteasome system.ubiquitin-fold protein conjugation.ubiquitin conjugation (ubiquitylation).ubiquitin-ligase E3 activities.RING-domain E3 ligase activities.E3 ubiquitin ligase (SINA)
BnaA07g26180D	0.965017	0.905344	0.978119	0.00071295	1.152			0.1575	0.044		8.975	1.38067	0.202667	2.59933		0.065		AT5G09730	BXL3	0	Cell wall organisation.pectin.rhamnogalacturonan I.modification and degradation.alpha-L-arabinofuranosidase activities.bifunctional alpha-L-arabinofuranosidase and beta-D-xylosidase (BXL)
BnaA07g26550D	0.967444	0.973547	0.992309	8.85019e-05	6.002			0.3805	0.5965		5.746	0.149667		0.610333				AT4G11580	AT4G11580	9.96e-62
BnaA07g26950D	0.897925	0.921395	0.994261	4.93031e-05	12.4823	3.21967	0.204	1.32933	1.18867	0.429	30.261	6.493	0.397667	4.38933	0.341333	0.272		AT1G68290	ENDO2	0	Enzyme classification.EC_3 hydrolases.EC_3.1 hydrolase acting on ester bond
BnaA07g27290D	0.624795	0.820579	0.86984	0.0243098	2.51533	0.919667	0.644	0.6895	1.11533	1.35033	1.657	0.466	0.292333	0.357667	0.1415	0.229		AT3G62850	AT3G62850	3.23e-152
BnaA07g27760D	0.851979	0.777795	0.970052	0.00133187	1.339				0.750333	0.240667	0.662			0.1625	0.377	0.196				0
BnaA07g27800D	0.921661	0.730449	0.897599	0.015192	3.5725	0.523	0.1065	0.1955	0.358333	0.216	0.913	0.221667	0.1165	0.302333	0.494	0.096		AT1G69260	AFP1	6.37e-131	RNA biosynthesis.transcriptional regulation.transcriptional repression.transcriptional co-repressor (AFP/NINJA)
BnaA07g27820D	0.958072	0.952925	0.992594	8.2067e-05	288.048	9.16467	2.007	27.164	21.321	0.73	174.345	19.4897	2.049	18.4853	0.615	0.397333				0
BnaA07g27980D	0.72466	0.803921	0.877752	0.0215034	1.349	0.346667	0.100667	0.5825	0.441333	0.386	0.892667	0.334	0.152333	0.179333	0.0445	0.165		AT1G69480	AT1G69480	0	Solute transport.carrier-mediated transport.IT superfamily.phosphate transporter (PHO) | Nutrient uptake.phosphorus assimilation.phosphate uptake.phosphate transporter (PHO1)
BnaA07g28160D	0.976784	0.968416	0.991229	0.000115071	51.4533			2.57133	3.40133		34.2797	0.2955		5.118						0
BnaA07g28260D	0.969344	0.979606	0.997522	9.20515e-06	111.305	0.668667		8.81633	7.576		91.7163	0.934	0.158	7.86533	0.16	0.235				0
BnaA07g28440D	0.812028	0.766236	0.945935	0.00430549	2.02033	0.1395	0.193	0.731667	0.445	0.389667	1.704	0.22	0.048	0.799667	0.219667	0.704333		AT1G69900	AT1G69900	0
BnaA07g29010D	0.825359	0.835237	0.975286	0.000908643	31.6023	4.432	5.41567	8.805	7.03733	1.90533	32.795	6.538	0.874333	10.9963	5.56933	3.039		AT1G70985	AT1G70985	5.76e-53
BnaA07g29670D	0.930503	0.940254	0.982798	0.000441331	13.0863	0.539667	0.280333	1.11467	2.09067	0.522	8.99033	0.559333	0.279333	1.46867	0.196667	0.181667		AT1G71870	bige1a	0	Solute transport.carrier-mediated transport.MOP superfamily.MATE family.metabolite transporter (DTX)
BnaA07g29680D	0.948424	0.912076	0.899859	0.0145403	1.27967				0.33		1.463	0.152667		0.419		0.0715		AT1G71880	SUC1	0	Solute transport.carrier-mediated transport.MFS superfamily.sugar transporter (SUT/SUC)
BnaA07g30010D	0.883691	0.936394	0.9808	0.000549431	2390.45	119.902	10.0403	673.48	506.599	80.139	4282.3	348.233	12.061	811.905	164.314	25.3803		AT1G72290	AtWSCP	7.08e-86
BnaA07g30040D	0.961964	0.818715	0.957173	0.00271199	7.513			0.5505	0.623	0.255333	3.50167	0.475		1.25533	0.562667	0.881		AT1G72290	AtWSCP	7.55e-58
BnaA07g30820D	0.838637	0.901817	0.987844	0.000220751	5.235	0.678333	0.424333	1.22767	1.25633	0.637	9.92367	1.022	0.608	1.80167	0.699333	0.740667		AT1G73360	HDG11	0	RNA biosynthesis.transcriptional regulation.Homeobox transcription factor superfamily.transcription factor (HD-ZIP IV)
BnaA07g31180D	0.950393	0.961341	0.99321	6.89976e-05	149.599	4.431	0.596333	16.192	15.2203	0.666333	237.782	8.00667	3.78067	32.774	0.307	1.09333		AT1G74010	AT1G74010	0	Enzyme classification.EC_4 lyases.EC_4.3 carbon-nitrogen lyase
BnaA07g31220D	0.947843	0.763053	0.935141	0.00617362	1.0315	0.202		0.067			0.587333	0.322667		0.111	0.139667	0.1225		AT1G74080	MYB122	1.5e-152	RNA biosynthesis.transcriptional regulation.MYB transcription factor superfamily.transcription factor (MYB)
BnaA07g31550D	0.937251	0.920187	0.986309	0.000279875	17.9773	0.851667		2.133	2.129	0.526667	19.5073	1.41167	0.094	4.58533	0.697333	0.996333		AT1G74430	MYB95	7.17e-119	RNA biosynthesis.transcriptional regulation.MYB transcription factor superfamily.transcription factor (MYB)
BnaA07g31880D	0.567907	0.810777	0.942935	0.00479177	65.9317	23.4287	18.133	37.058	31.9853	31.838	133.837	29.2717	11.782	26.3587	35.1523	24.0607		AT1G74950	TIFY10B	5.78e-107	Phytohormone action.jasmonic acid.perception and signal transduction.receptor complex.component JAZ | RNA biosynthesis.transcriptional regulation.transcription factor (TIFY)
BnaA07g32140D	0.892853	0.973973	0.896779	0.015432	1.637		0.6415			0.2355	2.09267			0.272333						0
BnaA07g32230D	0.812527	0.855988	0.98801	0.000214783	300.679	132.413	32.8243	45.919	41.432	29.2583	437.523	141.455	42.937	81.6297	22.699	26.3217		AT1G75950	SKP1	2.51e-93	Protein homeostasis.ubiquitin-proteasome system.ubiquitin-fold protein conjugation.Cullin-based ubiquitylation complexes.SKP1-CUL1-FBX (SCF) E3 ligase complexes.target protein binding component SKP1/ASK1
BnaA07g32530D	0.954222	0.868635	0.939159	0.00543984	52.7087	7.40567	0.282333	2.6355	1.548	0.193	27.2913	13.3187	1.68967	2.37167	0.25	0.295667				0
BnaA07g32540D	0.974276	0.96372	0.991992	9.59264e-05	14.916	0.252		0.6625	1.004		28.313	1.19567	0.159667	3.78067						0
BnaA07g32550D	0.976868	0.963358	0.992573	8.25413e-05	23.313	1.37733	0.546		0.773		30.9187	1.53367	0.834	3.297						0
BnaA07g33060D	0.951352	0.818578	0.912337	0.0111904	47.674	2.17567	0.333	4.56733	3.3	1.22033	3.61367	0.149667		1.82533	0.678333	0.624667		AT1G76790	IGMT5	0	Enzyme classification.EC_2 transferases.EC_2.1 transferase transferring one-carbon group
BnaA07g33700D	0.844802	0.808172	0.960734	0.00228245	2.546	0.531333		0.365	0.902333	0.177	4.90267	1.63967	0.253333	1.43267	1.11367	0.263		AT1G77765	AT1G77765	1.49e-46
BnaA07g33960D	0.711862	0.88771	0.916058	0.0102736	8.439	1.99167	0.490667	3.22833	3.71433	2.733	6.49867	0.502667	0.166333	2.39833	0.581333			AT1G78090	TPPB	0	Carbohydrate metabolism.trehalose metabolism.trehalose-6-phosphate phosphatase
BnaA07g34340D	0.940661	0.950781	0.975292	0.000908173	0.787			0.0925	0.141		2.155	0.0955	0.1305	0.304333				AT1G69630	AT1G69630	3.13e-156
BnaA07g35590D	0.955775	0.912937	0.964996	0.00181644	59.202	1.631	0.545	3.5655	7.3495		46.074	8.91033	1.877	8.73233		0.537				0
BnaA07g35950D	0.907643	0.486273	0.84248	0.0352646	0.676	0.0736667	0.074		0.114	0.0505	4.19133	2.966	1.547	2.175	1.821	2.257		AT2G19490	RECA2	0	Cell cycle organisation.organellar DNA replication.genome stability maintenance.recombinase (RecA)
BnaA07g36120D	0.966928	0.975959	0.99367	5.99688e-05	5.27533	0.1085		0.3295	0.434333		15.3043			1.83967				AT2G19160	AT2G19160	0
BnaA07g36150D	0.888423	0.907102	0.984784	0.000345535	205.82	39.8943	41.0283	9.405	12.9823	11.5137	145.476	35.7837	13.7907	16.0087	0.295	1.694				0
BnaA07g36580D	1	0.914832	0.90984	0.0118268	1.70467						0.287667					0.1225		AT4G08560	PUM15	3.1e-116
BnaA07g37190D	0.745049	0.843062	0.953801	0.0031522	1.2035	0.638	0.2015	0.332		0.362667	1.16267	0.516333	0.0726667	0.323333				AT1G68140	AT1G68140	2.31e-79
BnaA07g37800D	0.96382	0.94249	0.998843	2.00685e-06	2.89667			0.524			4.22767	0.188333	0.162667	0.864667				AT3G55252	AT3G55252	1.84e-60
BnaA07g37850D	0.911503	0.946478	0.990331	0.000139776	2.44867	0.363333	0.169333	0.3205	0.151667	0.0786667	3.55867	0.089	0.174333	0.580667		0.108333		AT5G17320	HDG9	0	RNA biosynthesis.transcriptional regulation.Homeobox transcription factor superfamily.transcription factor (HD-ZIP IV)
BnaA07g38330D	0.880995	0.901064	0.990326	0.000139926	7.84	1.248	0.679333	1.32	0.970333	0.447333	5.452	1.11667	0.428667	0.893	0.049	0.209667		AT1G15430	AT1G15430	9.68e-80
BnaA07g39160D	0.871324	0.881137	0.981258	0.000523606	7.952	1.71233	1.60733	0.7365	0.696667	0.363333	9.60967	2.756	1.119	1.62767		0.2085		AT1G78460	AT1G78460	1.36e-115
BnaA07g39170D	0.942783	0.916284	0.981026	0.00053659	19.256	2.12367		2.05533	1.23633	0.0935	21.5833	2.349	0.2185	5.94133	0.2265	0.299		AT1G17100	HBP1	5.27e-124
BnaA08g00020D	0.968455	0.898674	0.963996	0.00192114	1.4075	0.222					0.804333	0.195		0.2125				AT4G11590	AT4G11590	3.02e-49
BnaA08g00170D	0.925937	0.960848	0.980783	0.000550364	0.898333	0.182		0.072	0.0786667		1.21833	0.057		0.124		0.0575		AT5G37430	AT5G37430	1.38e-158
BnaA08g00770D	0.977942	1	0.997713	7.84049e-06	11.6105	0.6155			0.665		0.883									0	RNA biosynthesis.transcriptional regulation.MYB transcription factor superfamily.transcription factor (MYB-related)
BnaA08g00960D	0.875438	0.829957	0.984968	0.00033726	4.074	0.2015		0.8855	0.954333	0.496	1.48767			0.423	0.5145	0.327333				0
BnaA08g01710D	0.969271	0.913338	0.986991	0.000252739	168.616	2.14533	0.406667	12.7923	9.33433	1.22867	267.583	16.885	4.037	66.5853	17.512	10.9267		AT1G52030	MBP2	0	Secondary metabolism.glucosinolates.glucosinolate degradation.nitrilespecifier protein
BnaA08g02070D	1	1	1	7.39557e-32	3.341						0.503									0	Phytohormone action.ethylene.perception and signal transduction.signal transducer (EIN3)
BnaA08g02080D	0.982203	0.968107	0.99176	0.000101558	17.0367			0.819	0.697		1.69			0.2695						0
BnaA08g02170D	0.951308	0.941194	0.987383	0.00023779	1.92367	0.165333		0.1205	0.1825		1.747	0.264		0.249667				AT1G22660	AT1G22660	0	Enzyme classification.EC_2 transferases.EC_2.7 transferase transferring phosphorus-containing group
BnaA08g02850D	0.910399	0.962835	0.971984	0.00116631	4.76333	0.115333		0.910667	1.108		13.2097	0.222333	0.117	2.11533				AT1G49190	RR19	4.35e-131	Phytohormone action.cytokinin.perception and signal transduction.B-type ARR response activator | RNA biosynthesis.transcriptional regulation.transcription factor (ARR-B)
BnaA08g02970D	0.94709	0.968556	0.973764	0.00102346	91.735	0.273333		5.90667	18.0885		79.3503	1.99333	0.491	9.991				AT1G20140	SK4	5.7e-63	Protein homeostasis.ubiquitin-proteasome system.ubiquitin-fold protein conjugation.Cullin-based ubiquitylation complexes.SKP1-CUL1-FBX (SCF) E3 ligase complexes.target protein binding component SKP1/ASK1
BnaA08g03540D	0.947391	0.96729	0.982262	0.000469186	9.236			0.902	1.5275		23.324	0.676		3.13867						0
BnaA08g03550D	0.971366	0.974906	0.9816	0.00050471	18.0447				2.5835		32.5687	0.706667	0.396	2.98367						0
BnaA08g04880D	0.9352	0.889551	0.984378	0.000364176	3461.02	626.67	133.676	174.199	140.459	46.364	3770.89	1313.64	257.724	366.95	54.566	89.5847		AT4G12900	AT4G12900	1.98e-113
BnaA08g05520D	0.769006	0.851435	0.97763	0.00074506	104.542	47.8537	11.6453	25.0057	21.5953	14.6427	148.176	38.696	12.9537	31.305	12.393	14.7217		AT4G14930	AT4G14930	0
BnaA08g05580D	0.964253	0.951444	0.992675	8.0292e-05	0.953			0.106	0.0643333		3.27733	0.135333	0.049	0.611333				AT1G28130	GH3.17	0
BnaA08g05820D	1	0.972709	0.990686	0.00012973	3.67133						1.16767			0.159333				AT4G15755	AT4G15755	3.66e-73
BnaA08g06070D	0.978395	0.977542	0.994016	5.36088e-05	7.55067			0.308	0.507667		5.68167			0.638				AT4G16195	AT4G16195	1.87e-60
BnaA08g07330D	0.97398	0.965307	0.991184	0.000116234	39.659			2.179	2.924	0.0566667	76.676	1.90667	0.216	11.178				AT5G33340	CDR1	0	Protein homeostasis.proteolysis.aspartic-type peptidase activities.A1-class protease (Pepsin)
BnaA08g07340D	0.953506	0.961688	0.984554	0.000356038	428.192			37.2433	62.2985		148.876	4.59233		22.845	1.0815					0
BnaA08g07350D	0.956212	0.968051	0.993309	6.70135e-05	199.346	0.409667	0.161	22.5113	20.377	0.186	371.774	9.222	1.44467	48.1717	0.131667	0.419667		AT5G33340	CDR1	0	Protein homeostasis.proteolysis.aspartic-type peptidase activities.A1-class protease (Pepsin)
BnaA08g07420D	0.968461	0.974127	0.996514	1.82088e-05	447.107	6.66433	0.141	33.2233	29.813	0.6645	580.65	8.51	0.795	64.7223	0.47	0.619333		AT2G30810	AT2G30810	8.87e-52	Phytohormone action.signalling peptides.CRP (cysteine-rich-peptide) category.GASA/GAST-peptide activity.GASA-precursor polypeptide
BnaA08g07710D	0.938453	0.960308	0.996314	2.03603e-05	38.3523	2.796	2.494	3.54267	2.373	0.596667	61.106	6.248	0.423	5.181	0.068	0.207				0
BnaA08g07810D	1	1	1		4.1465						0.474									0
BnaA08g08060D	0.941088	0.955946	0.996368	1.97683e-05	20.0787	1.15733		3.25967	1.49733		11.877	0.929667	0.0545	1.632				AT4G15970	AT4G15970	5.1e-104
BnaA08g08320D	0.808995	0.641653	0.949522	0.00375778	94.1247	55.7323	11.861	6.144	6.563	9.591	1.42367	0.932667	0.668333	0.183667	0.2765	0.489667		AT5G62160	ZIP12	1.91e-98	Solute transport.carrier-mediated transport.ZIP family.metal cation transporter (ZIP)
BnaA08g08470D	0.914458	0.914534	0.988322	0.000203773	2.467	0.388333	0.052	0.321	0.228333	0.0655	3.13067	0.778	0.0776667	0.450667		0.0315		AT4G17895	UBP20	0
BnaA08g08560D	0.899779	0.934945	0.986041	0.000290921	3.16233	0.307667		0.708	0.569		6.50933	0.108333		1.281	0.357667	0.370333		AT4G18150	AT4G18150	5.29e-61
BnaA08g09240D	1	0.958084	0.977793	0.000734239	3.698						1.41233				0.296					0
BnaA08g09250D	0.975696	1	0.992636	8.11337e-05	3.053				0.371		0.689							AT5G53150	AT5G53150	2.67e-58
BnaA08g09360D	0.966437	0.877646	0.932847	0.00661296	3.8465	0.3905			0.255		1.21233	0.479		0.262667				AT4G19870	AT4G19870	1.89e-41
BnaA08g09390D	0.892077	0.935632	0.984724	0.000348259	2.032	0.392	0.175	0.1925	0.337		3.08333	0.681667	0.089	0.221667				AT4G19870	AT4G19870	2.68e-70
BnaA08g09400D	0.923802	0.907068	0.952732	0.00329853	4.805	0.777667			0.913	0.14	4.03233	0.904667	0.395	0.574						0
BnaA08g09510D	0.84325	0.686805	0.937031	0.00582284	2.73067	0.436	0.570333	0.4095	0.31	0.414333	1.45767	0.518333	0.517333	0.362	0.186667	0.698333		AT4G20840	AtBBE21	0	Enzyme classification.EC_1 oxidoreductases.EC_1.1 oxidoreductase acting on CH-OH group of donor
BnaA08g09570D	0.923672	0.926312	0.994742	4.13928e-05	1.67567	0.104667	0.0373333	0.2735	0.201333	0.0226667	5.49433	0.363333	0.0913333	1.01933	0.252333	0.298		AT4G21710	NRPB2	0	RNA biosynthesis.DNA-dependent RNA polymerase (Pol) complexes.Pol II catalytic components.subunit 2
BnaA08g09880D	0.95951	0.97186	0.987864	0.000220036	37.052	0.379667		2.2395	4.882		34.0997	1.00933	0.1785	3.61				AT4G21050	DOF4.4	2.37e-60	RNA biosynthesis.transcriptional regulation.C2C2 transcription factor superfamily.transcription factor (DOF)
BnaA08g09900D	0.933534	0.938397	0.970664	0.00127824	24.0183	2.252		1.4075	4.3225		13.7043	2.38767		1.8335						0	RNA biosynthesis.transcriptional regulation.C2C2 transcription factor superfamily.transcription factor (DOF)
BnaA08g09920D	0.950487	0.984691	0.992765	7.83192e-05	11.2993			1.45233	1.345		1.58733			0.1215				AT4G21050	DOF4.4	2.05e-55	RNA biosynthesis.transcriptional regulation.C2C2 transcription factor superfamily.transcription factor (DOF)
BnaA08g10090D	0.93074	0.804039	0.853229	0.0307319	1.76533	0.137667		0.309667	0.13	0.034	0.858333	0.524667	0.042	0.150333	0.093	0.031		AT4G21910	AT4G21910	0	Solute transport.carrier-mediated transport.MOP superfamily.MATE family.metabolite transporter (DTX)
BnaA08g10110D	0.734135	0.891181	0.943441	0.00470794	1.44233	0.853667	0.484333	0.136	0.250667	0.192667	2.87633	0.783	0.459667	0.322333				AT4G22060	AtFDB29	9.39e-154
BnaA08g10190D	0.818544	0.886292	0.938514	0.00555464	1.55667	0.525667	0.343667	0.1825	0.1515	0.209	0.527667	0.3						AT1G53360	AT1G53360	1.34e-80
BnaA08g10200D	0.878678	0.726767	0.824317	0.0435857	1.099	0.303667	0.152	0.0895		0.1215	0.509333	0.434	0.1885	0.0733333				AT1G53360	AT1G53360	6.35e-105
BnaA08g11420D	0.949677	0.975766	0.987904	0.000218575	5.15467			0.533333	0.763667		1.63133			0.197667				AT4G33860	AT4G33860	0
BnaA08g11670D	0.937667	0.97101	0.968811	0.00144399	1.54333	0.0455		0.0855	0.35		1.535	0.0725		0.15				AT4G02570	CUL1	0	Protein homeostasis.ubiquitin-proteasome system.ubiquitin-fold protein conjugation.Cullin-based ubiquitylation complexes.SKP1-CUL1-FBX (SCF) E3 ligase complexes.scaffold component CUL1/CUL2
BnaA08g11910D	0.90644	0.860099	0.997019	1.33179e-05	6.20567	1.82567	0.150667	0.466	0.357667	0.103	1.21467	0.427	0.0865	0.187333	0.0665	0.0823333		AT4G33090	APM1	0	Protein homeostasis.proteolysis.metallopeptidase activities.aminopeptidase activities.M1-class neutral/aromatic-hydroxyl amino acid aminopeptidase
BnaA08g12060D	0.667992	0.834609	0.891759	0.0169401	21.4653	3.113	0.390333	17.151	12.1093	2.86967	87.9603	8.905	2.07633	37.7577	16.438	7.56233		AT5G42240	scpl42	0	Protein homeostasis.proteolysis.serine-type peptidase activities.S10-class serine carboxypeptidase (SCPL)
BnaA08g12220D	0.973391	0.968929	0.995944	2.46451e-05	64.4993	0.634667		4.3705	3.576		72.7703	2.48567		8.81967						0
BnaA08g12920D	0.964299	0.845348	0.937157	0.00579969	20.4867	0.593667	0.212333	1.06167	1.65767	0.131667	17.9017	6.37533	3.23433	2.98467	0.443	0.805333		AT4G29760	HTT4	1.43e-104
BnaA08g12930D	0.929276	0.966684	0.958867	0.00250311	1.0435	0.0736667			0.240333	0.055	23.6223	0.883	0.337	2.66333		0.0516667		AT4G29760	HTT4	8.62e-101
BnaA08g12940D	0.837474	0.876107	0.976489	0.00082265	38.5793	21.186	1.58833	3.67067	4.19867	0.707	15.883	5.965	0.828333	2.51	0.297	0.238667		AT4G29760	HTT4	2.17e-88
BnaA08g13030D	0.981308	0.939874	0.988291	0.000204861	1.07533	0.055				0.0455	4.11467	0.602667	0.146	0.488333				AT4G30420	UMAMIT34	0	Solute transport.carrier-mediated transport.DMT superfamily.solute transporter (UmamiT)
BnaA08g13570D	0.897679	0.960924	0.946712	0.00418382	21.5427	0.608		3.53033	6.752	0.131	31.516	0.95	0.3405	4.62367		0.2435				0
BnaA08g14170D	0.964947	0.930485	0.984953	0.000337912	6.81533		0.061	0.1065	0.757333	0.269667	4.751	0.126667	0.260333	0.75	0.197	0.317333		AT5G65370	PICALM10c	4.34e-140
BnaA08g14430D	0.907786	0.961182	0.956621	0.00278173	1.81533			0.837			2.80367			0.479667		0.0645		AT4G26250	GolS6	0	Carbohydrate metabolism.oligosaccharide metabolism.galactinol synthase
BnaA08g15000D	0.917502	0.847596	0.939594	0.0053632	11.559	0.909	0.048	2.882	0.862	0.067	0.270333		0.0745	0.0665	0.065			AT4G35420	DRL1	0	Cell wall organisation.sporopollenin.biosynthesis.tetraketide alpha-pyrone reductase (TKPR)
BnaA08g15130D	0.852765	0.851784	0.972216	0.00114719	4.04433	0.121333	0.086	1.116	1.21067	0.443333	6.19367	0.457667	0.116	1.85567	0.874	1.28667		AT4G24120	YSL1	0	Solute transport.carrier-mediated transport.OPT family.iron chelator transporter (YSL) | Nutrient uptake.iron uptake.chelation-based strategy uptake.ferric cation-chelator transporter (YSL)
BnaA08g15460D	0.889696	0.741045	0.85716	0.0291475	25.6147	7.29	1.54267	3.49167	1.13533	0.667333	8.429	7.168	1.39267	1.36433	0.661667	0.327		AT4G37240	AT4G37240	6.53e-88
BnaA08g15910D	0.958438	0.9568	0.992924	7.49304e-05	8.18533	0.199667		0.747667	0.753667		7.95133	0.224667	0.0195	1.228	0.086	0.159333		AT4G37950	AT4G37950	0
BnaA08g15960D	0.96117	0.921676	0.958076	0.00259961	3.857			0.3715	0.377333		5.58367	0.272		1.91467				AT1G65210	AT1G65210	2.07e-103
BnaA08g16120D	0.946677	0.972723	0.980595	0.000561183	10.0863	1.04567			1.6435		12.2153	0.782		0.884						0
BnaA08g16670D	0.861347	0.918701	0.967347	0.00158191	2.79667	0.921	0.253333	0.2835	0.392667	0.0883333	5.531	0.714	0.532	0.845333	0.055	0.102		AT4G39180	SEC14	0
BnaA08g16960D	0.822895	0.850875	0.992954	7.42957e-05	12.559	4.82033	2.007	1.79033	1.525	0.978667	43.0927	18.395	5.18433	6.399	0.996667	1.156		AT4G38650	AT4G38650	0
BnaA08g17510D	0.974352	0.96188	0.992752	7.86203e-05	30.2167			2.31167	1.56333		14.8783			2.56233		0.2735				0
BnaA08g17860D	0.751396	0.863812	0.867416	0.0252025	2.17333	0.365667	0.46	0.5545	0.273	1.04833	3.78667	0.852	0.547667	1.03333		0.1455		AT1G29640	AT1G29640	5.31e-73
BnaA08g18630D	0.832954	0.825195	0.996439	1.9001e-05	6.942	1.87767	1.271	1.3575	0.672667	0.619333	9.20567	2.09567	2.01433	2.094	1.076	0.766		AT1G28070	AT1G28070	6.29e-64	Cell wall organisation.cutin and suberin.biosynthesis regulation.regulator (CFL)
BnaA08g19420D	0.852814	0.871604	0.969239	0.00140479	2.197	0.662667	0.115333	0.3175	0.316	0.205333	3.47467	0.815333	0.705	0.403	0.11	0.197333		AT1G25440	BBX15	5.01e-150	RNA biosynthesis.transcriptional regulation.C2C2 transcription factor superfamily.transcription factor (BBX-CO)
BnaA08g19730D	0.907665	0.636331	0.918726	0.00963988	1.1285	0.185	0.12	0.061	0.085	0.07	0.563333	0.326333	0.110333	0.158	0.203333	0.226333		AT1G26370	RID1	0	RNA processing.pre-mRNA splicing.spliceosome assembly and disassembly.RNA helicase activities.RNA helicase (Prp22)
BnaA08g19790D	0.662568	0.842035	0.878671	0.021188	1.415	0.255667	0.503667	0.517	0.726667	0.384333	2.00467	0.288	0.249	0.554	0.120333	0.372		AT1G26590	AT1G26590	1.31e-76	RNA biosynthesis.transcriptional regulation.transcription factor (C2H2-ZF)
BnaA08g20150D	0.947183	0.948019	0.948881	0.00385298	0.520667				0.1375		2.10333	0.0833333		0.312333	0.0616667	0.0893333		AT1G27170	AT1G27170	0
BnaA08g20220D	0.972617	0.961078	0.995077	3.62891e-05	87.5143	4.43767	0.177	3.898	3.392	0.0775	25.0703	1.36333	0.0885	3.222	0.0895	0.115667				0
BnaA08g20230D	0.954264	0.947993	0.994427	4.65054e-05	129.969	17.406	1.068	5.83067	5.006	0.410333	106.276	12.7967	0.483667	13.75	0.131333	0.474				0
BnaA08g20250D	0.959072	0.930372	0.963484	0.0019758	75.3217	0.247	0.824667	6.74767	7.23867	0.355667	89.588	0.677333	0.185333	28.845	1.06267	0.419				0
BnaA08g20740D	0.918885	0.963921	0.967535	0.00156381	2.171	0.0855	0.056	0.188	0.5145	0.0365	3.654	0.0905	0.0423333	0.482333		0.044		AT1G22760	PAB3	0	Protein biosynthesis.translation initiation.mRNA loading.mRNA poly-A-tail binding factor (PABP)
BnaA08g21190D	0.947353	0.950161	0.99677	1.56371e-05	3.85333	0.405333	0.126333	0.285	0.134667	0.063	6.735	0.651	0.106	0.885		0.0363333		AT1G20240	AT1G20240	1.34e-158
BnaA08g21200D	1	1	1		2.893						0.8435									0
BnaA08g21300D	0.986101	1	0.99877	2.26955e-06	14.49			0.7435	0.2635		1.159									0
BnaA08g21430D	0.808333	0.951977	0.993541	6.24359e-05	2.304	0.561	0.484667	0.554333	0.340333	0.267667	4.41667	0.257667	0.0756667	0.654333	0.0235	0.0493333		AT1G21160	AT1G21160	0	Protein biosynthesis.translation initiation.eIF2A-eIF5B initiator tRNA carrier complex.Met-tRNA positioning component eIF5B
BnaA08g21650D	0.959158	0.967598	0.989718	0.000158035	2.28033			0.199	0.266667		8.00767	0.259		1.03833				AT1G20790	AT1G20790	4.92e-118
BnaA08g22270D	0.957744	0.955241	0.990809	0.000126324	68.1293	0.569		7.11933	6.504	0.202	66.454	2.61967	0.779	11.366	0.1075					0
BnaA08g22800D	0.928035	0.84319	0.890512	0.0173251	3.31133	0.155667	0.0456667	0.2775	0.606	0.106667	1.072	0.425667	0.1385	0.104667		0.171667		AT1G18070	EF-1&#945;	0	Protein biosynthesis.mRNA quality control.NMD Nonsense-Mediated Decay.eRF1-eRF3 aberrant mRNA detection complex.GTPase component eRF3
BnaA08g23220D	0.867921	0.788878	0.966003	0.00171401	18.281	4.93767	2.40433	2.21367	1.52667	0.990333	29.7797	13.8263	8.96633	4.101	1.51967	3.02233		AT1G17260	AHA10	0	Solute transport.primary active transport.P-type ATPase superfamily.P3 family.P3A-type proton-translocating ATPase (AHA)
BnaA08g23390D	0.772096	0.883581	0.928562	0.00747279	52.6783	31.3897	15.1447	5.50533	4.43367	3.55467	263.884	62.3183	45.5987	35.3313	1.40733	8.94967		AT1G17060	CYP72C1	0	Phytohormone action.brassinosteroid.conjugation and degradation.brassinosteroid hydroxylase (CYP72C)
BnaA08g23600D	0.822596	0.924468	0.83361	0.0392251	19.496	2.53933	0.639667	1.92167	1.59267	10.6	48.0377	8.63267	2.903	5.604	0.230667	0.771667		AT1G16390	2022-10-03	0	Solute transport.carrier-mediated transport.MFS superfamily.OCT family.organic cation transporter (OCT)
BnaA08g23830D	0.796975	0.810288	0.966118	0.00170252	3.0195	0.720667	0.486333	0.9785	0.455333	0.424333	3.84267	1.235	0.936667	0.711333	0.266	0.496		AT1G15430	AT1G15430	3.77e-110
BnaA08g24110D	0.96364	0.967781	0.992118	9.29515e-05	4.295			0.3655	0.415333		7.16967	0.183667		0.971333				AT1G14110	FUT9	0	Cell wall organisation.hemicellulose.xyloglucan.biosynthesis.GDP-fucose-dependent 1,2-alpha-fucosyltransferase | Cell wall organisation.cell wall proteins.hydroxyproline-rich glycoprotein activities.arabinogalactan-protein (AGP) activities.AGP glycosylation.AGP alpha-1,2-fucosyltransferase (FUT)
BnaA08g25450D	0.92135	0.762112	0.8386	0.0369729	4.7845	1.471	0.4105				0.902667	0.702		0.371667						0
BnaA08g25640D	0.945193	0.888793	0.986369	0.000277453	4.483	0.948333		0.1725	0.107667		4.72633	1.73967	0.232	0.585333	0.071			AT3G17010	REM22	1.03e-96	RNA biosynthesis.transcriptional regulation.B3 transcription factor superfamily.transcription factor (REM)
BnaA08g25670D	1	0.936537	0.960719	0.00228418	2.304						9.063	0.3135		2.56233				AT2G39540	AT2G39540	7.67e-48	Phytohormone action.signalling peptides.CRP (cysteine-rich-peptide) category.GASA/GAST-peptide activity.GASA-precursor polypeptide
BnaA08g25690D	0.946527	0.939648	0.995449	3.10248e-05	30.0687	2.62567	0.373667	2.77467	2.06633	0.199	25.0413	2.87267	0.335667	3.71967	0.325	0.3035		AT1G10550	XTH33	0	Enzyme classification.EC_2 transferases.EC_2.4 glycosyltransferase
BnaA08g26010D	0.918169	0.912663	0.993691	5.95885e-05	27.1723	2.53667	1.40267	3.84167	2.66067	0.676	24.7037	3.717	1.014	4.51067	0.846667	0.699333		AT1G10070	BCAT-2	1.51e-131	Amino acid metabolism.biosynthesis.aspartate family.aspartate-derived amino acids.isoleucine.valine/leucine/isoleucine aminotransferase | Amino acid metabolism.biosynthesis.pyruvate family.pyruvate-derived amino acids.valine/leucine/isoleucine aminotransferase | Amino acid metabolism.degradation.branched-chain amino acid.branched-chain aminotransferase (BCAT)
BnaA08g26130D	0.924854	0.916932	0.994377	4.73412e-05	174.577	30.6183	5.80433	15.573	11.3393	2.259	163.594	38.428	6.34833	20.7077	0.85	1.613		AT1G09790	COBL6	0	Cell wall organisation.cellulose.cellulose-hemicellulose network assembly.regulatory protein (COB)
BnaA08g26310D	0.959791	0.921528	0.985239	0.000325232	72.172	1.20733	1.29433	7.212	3.902	0.894	79.8	13.1337	5.44667	11.5233	0.295333	0.911333		AT1G09550	AtPAE1	0	Cell wall organisation.pectin.modification and degradation.pectin acetylesterase
BnaA08g26460D	0.909754	0.97316	0.960286	0.00233444	2.03333			0.355	0.5625		7.49367		0.0776667	0.928				AT1G05080	AT1G05080	5.75e-120
BnaA08g26470D	0.890454	0.965576	0.948797	0.00386544	1.5765			0.532	0.3315		2.70933	0.126667	0.065	0.274667				AT1G05080	AT1G05080	3.86e-125
BnaA08g26530D	0.85694	0.8522	0.991158	0.000116922	71.0803	18.9537	2.81633	12.649	12.3687	4.056	69.159	17.4387	4.91867	17.2753	7.09433	4.38133		AT1G09210	CRT1b	0	Protein homeostasis.protein quality control.ER Quality Control (ERQC) machinery.calnexin/calreticulin chaperone system.CNX-CRT cycle.lectin chaperone (CRT)
BnaA08g27280D	0.829816	0.738489	0.918566	0.00967723	74.838	25.1107	17.3643	6.55667	6.26933	8.38033	25.552	17.0103	11.0383	2.52067	0.459333	2.382		AT1G02930	GSTF6	2.85e-129	Protein modification.S-glutathionylation.glutathione S-transferase activities.class phi glutathione S-transferase
BnaA08g27690D	0.969273	0.952172	0.995373	3.20699e-05	65.2753	0.268	0.416333	5.96467	3.242	0.1375	25.9847	1.71	0.254	3.827	0.256333	0.166667		AT1G04040	AT1G04040	0
BnaA08g27900D	0.987056	0.962833	0.995872	2.55214e-05	4.2105			0.2725			13.1317	0.388		2.05233						0
BnaA08g27910D	1	0.950462	0.968914	0.00143448	1.5465						0.757667			0.187667				AT1G04450	RIC3	5.39e-103	Multi-process regulation.Rop-GTPase regulatory system.ROP GTPase effector activities.GTPase effector (RIC)
BnaA08g27950D	0.973414	0.922314	0.945586	0.0043608	7.38733			0.1475	0.8345		1.452	0.1375		0.4265				AT1G04555	AT1G04555	4.5e-66
BnaA08g28100D	0.934809	0.921899	0.962811	0.00204882	0.820667			0.1195	0.148		1.14467	0.136	0.0326667	0.278333				AT1G04880	HMGBD15	0
BnaA08g28650D	0.80032	0.638114	0.988868	0.000185182	3.44	0.648667	0.347333	1.0065	1.06967	0.362333	4.21367	1.59667	0.903333	1.87533	1.82933	1.41967		AT1G06550	AT1G06550	1.37e-151	Enzyme classification.EC_3 hydrolases.EC_3.1 hydrolase acting on ester bond
BnaA08g28670D	0.940568	0.928792	0.995048	3.67242e-05	131.487	13.3747	2.019	12.3293	8.89567	2.454	126.811	14.3363	3.554	21.236	2.699	3.32433		AT1G06550	AT1G06550	0	Enzyme classification.EC_3 hydrolases.EC_3.1 hydrolase acting on ester bond
BnaA08g29110D	0.966569	0.959588	0.995162	3.50579e-05	1907.4	31.5413	2.00067	163.439	120.421	1.42467	2287.08	150.496	19.3757	284.524	3.49033	4.24467				0
BnaA08g29120D	0.926248	0.870394	0.931494	0.00687876	323.33	50.7687	7.592	19.5133	39.7443	1.61333	292.536	137.334	6.80433	41.1827	1.36167	2.88967				0
BnaA08g29230D	0.927278	0.941543	0.980458	0.000569111	1.69	0.181	0.085	0.108	0.2405		1.30467	0.114	0.057	0.210333				AT1G55550	AT1G55550	0	Cytoskeleton organisation.microtubular network.Kinesin microtubule-based motor protein activities.motor protein (Kinesin-14)
BnaA08g29400D	0.896507	0.970392	0.957484	0.002673	1.8655		0.456333	0.15	0.28	0.079	3.60933	0.244		0.290333				AT4G14746	AT4G14746	2.38e-54
BnaA08g29520D	0.821164	0.903431	0.990988	0.000121459	4.473	0.705667	0.625	0.914	0.886333	0.868667	1.04933	0.1205		0.209667	0.0765	0.1				0
BnaA08g29880D	0.942727	0.967892	0.966183	0.00169606	2.2035			0.1345	0.4965		1.61433	0.0835		0.175667				AT1G44090	GA20OX5	5.45e-180	Phytohormone action.gibberellin.biosynthesis.gibberellin 20-oxidase
BnaA08g31030D	0.950793	0.950687	0.98104	0.000535811	1.32433	0.0975		0.063	0.165333		2.08533	0.126333	0.0535	0.334333				AT4G35733	AtFDA18	1.29e-149
BnaA08g31530D	0.8668	0.794842	0.962733	0.00205734	9.528	3.70233	0.641	0.827333	0.916	0.259	6.83767	4.38567	0.559333	1.35133	0.378333	0.339333		AT1G14610	TWN2	0	Protein biosynthesis.aminoacyl-tRNA synthetase activities.valine-tRNA ligase
BnaA08g31660D	0.954625	0.965896	0.996181	2.18547e-05	0.919			0.2085			3.12967			0.464667	0.069			AT1G11690	AT1G11690	1.13e-113
BnaA09g00420D	0.828288	0.865695	0.859199	0.0283415	1.00867	0.104			0.357	0.405	0.251667			0.0455	0.1235			AT4G01220	MGP4	0	Cell wall organisation.pectin.rhamnogalacturonan II.biosynthesis.1,3-alpha-D-xylosyltransferase
BnaA09g00730D	0.967208	0.968817	0.996276	2.07783e-05	1812.36	8.88533	0.853333	174.2	112.482	0.731333	1415.44	13.5857	1.30867	201.886	1.058	2.84933		AT4G02300	PME39	1.69e-151	Cell wall organisation.pectin.homogalacturonan.modification and degradation.pectin methylesterase
BnaA09g00740D	0.816583	0.86757	0.914683	0.0106079	3.24233	1.823	0.629	0.3245	0.085	0.112	0.614667	0.142333	0.0555	0.126667	0.0405	0.042		AT4G02320	AT4G02320	0	Cell wall organisation.pectin.homogalacturonan.modification and degradation.pectin methylesterase
BnaA09g00760D	0.774889	0.852206	0.934554	0.00628465	1.9075	1.16	0.230667	0.171	0.281	0.304333	0.589333	0.244667		0.160333	0.0305			AT4G02400	AT4G02400	0	Protein biosynthesis.ribosome biogenesis.small ribosomal subunit (SSU).SSU processome.pre-40S ribosomal subunit nuclear assembly.assembly factor (UTP14)
BnaA09g01110D	0.966245	0.948168	0.99244	8.55245e-05	31.2073	2.122		1.104	2.041		7.188	1.013	0.0865	0.662333		0.101				0
BnaA09g01160D	1	0.912192	0.954011	0.00312383	1.61567						0.675333	0.099		0.1975				AT4G05230	AT4G05230	3.57e-75
BnaA09g01480D	0.798318	0.909724	0.960674	0.00228944	24.1827	10.6703	6.56333	2.18	1.424	3.54833	11.319	2.91	0.288333	1.07967	0.5035	0.327667		AT4G03290	AT4G03290	4.05e-85
BnaA09g01660D	0.772544	0.825974	0.969768	0.00135715	17.8173	2.49	0.622	6.68133	8.453	2.017	19.6583	2.08567	0.571667	6.20633	5.21433	3.02733		AT4G03610	AT4G03610	0
BnaA09g02050D	0.897232	0.909777	0.973345	0.00105625	0.758667	0.134333	0.062	0.084	0.1095		1.06367	0.109667	0.192	0.132667		0.0455		AT3G27440	UKL5	0	Nucleotide metabolism.pyrimidines.salvage pathway.uridine/cytidine kinase (UCK)
BnaA09g02140D	0.951455	0.952209	0.995791	2.65362e-05	5.26867	0.456333		0.4575	0.365		2.88267	0.347333	0.0355	0.306				AT3G27710	ARI3	0	Protein homeostasis.ubiquitin-proteasome system.ubiquitin-fold protein conjugation.ubiquitin conjugation (ubiquitylation).ubiquitin-ligase E3 activities.RBR-type E3 ligase activities.E3 ubiquitin ligase (RBR-Ariadne)
BnaA09g02710D	0.950103	0.942735	0.991778	0.000101114	1.455	0.0725	0.047	0.1315	0.112		1.75033	0.194	0.0525	0.254667				AT2G10440	MED15_2	1.49e-66
BnaA09g02720D	0.858434	0.81643	0.990116	0.000146067	1.32	0.1055		0.1645	0.542667	0.121667	1.87667	0.136333	0.111333	0.448667	0.710667	0.3155		AT3G30180	BR6OX2	0	Phytohormone action.brassinosteroid.biosynthesis.6-deoxocastasterone 6-oxidase
BnaA09g02760D	0.704227	0.837976	0.928218	0.00754413	38.3573	8.56	30.8903	3.71367	3.92833	9.633	51.9587	6.31467	22.8503	7.166	1.546	4.21567		AT3G30775	ERD5	0	Amino acid metabolism.degradation.proline.proline dehydrogenase
BnaA09g02900D	0.947189	0.442792	0.825576	0.0429824	1.87967			0.206	0.187333	0.103	0.363	0.268333	0.152	0.223	0.216	0.152		AT5G48270	AT5G48270	0
BnaA09g03010D	0.97762	0.96391	0.992255	8.97347e-05	2.14033	0.095		0.1105	0.034		5.14367	0.0945		0.833667				AT3G01880	AT3G01880	0
BnaA09g03240D	0.945209	0.967847	0.994232	4.98104e-05	9.55567	0.596667	0.409	0.624667	0.8135	0.174	9.18833	0.198667	0.170667	1.01033		0.0975		AT4G01500	NGA4	4.35e-134	RNA biosynthesis.transcriptional regulation.B3 transcription factor superfamily.transcription factor (RAV/NGATHA)
BnaA09g03440D	0.869438	0.910923	0.960029	0.00236454	5.6285	0.715	1.06033	0.4755	0.3835	1.04	9.33833	0.646333	0.311667	2.17467	0.3855	0.641				0
BnaA09g03500D	0.957869	0.94597	0.980117	0.000589098	12.4943			1.461	1.171		17.1053			4.621						0
BnaA09g03630D	0.803693	0.721385	0.992163	9.18904e-05	3.484	1.58333	0.506	0.530333	0.508333	0.291667	3.24533	1.74367	0.725	0.959	0.544333	0.549		AT5G27220	AT5G27220	0
BnaA09g03760D	0.828457	0.779337	0.874231	0.022732	1.5005	0.3145	0.561		0.4115		0.4775	0.2495	0.277333					AT2G33845	AT2G33845	6.54e-59
BnaA09g03910D	0.95903	0.97496	0.991406	0.000110461	1.423			0.126	0.1655		2.94467			0.368667				AT5G27880	AT5G27880	1.59e-72	RNA biosynthesis.transcriptional regulation.transcription factor (C2H2-ZF)
BnaA09g04180D	0.850211	0.884955	0.993051	7.22575e-05	10.914	3.52733	2.71433	0.791	0.415	0.726333	9.813	2.677	1.37667	0.798	0.2275	0.5655				0
BnaA09g04280D	0.951217	0.957231	0.996586	1.74618e-05	198.081	14.7087	0.876	18.9747	12.4823	1.27333	272.611	14.853	1.19533	38.464	2.12867	1.655		AT5G26280	AT5G26280	0
BnaA09g04530D	0.724941	0.900184	0.875037	0.022448	0.282	0.131667	0.168667		0.043	0.0445	1.271	0.221	0.241	0.128333		0.044		AT5G11470	IBM2	3.11e-169	Chromatin organisation.DNA methylation.RNA-independent DNA methylation.ASI1-AIPP1-EDM2 chromatin silencing regulator complex.component ASI1/IBM2
BnaA09g05290D	0.958655	0.958194	0.995143	3.53324e-05	144.628	3.38867	0.353333	16.2633	9.63433	0.258333	252.117	20.3433	1.172	30.3763	0.465667	0.343				0	Phytohormone action.signalling peptides.CRP (cysteine-rich-peptide) category.RALF/RALFL-peptide activity.receptor CrRLK1L chaperone (LLG)
BnaA09g05300D	0.968899	0.967859	0.995894	2.52535e-05	384.421	3.694	0.1575	31.1377	24.4503	0.3395	487.208	16.682	0.425667	60.6573	0.178667	0.354				0	Phytohormone action.signalling peptides.CRP (cysteine-rich-peptide) category.RALF/RALFL-peptide activity.receptor CrRLK1L chaperone (LLG)
BnaA09g05350D	0.959691	0.972108	0.997167	1.20261e-05	3.168	0.113		0.392	0.1335		2.34	0.153667		0.172667				AT5G23380	AT5G23380	1.79e-101
BnaA09g05410D	0.960225	0.95079	0.994879	3.92751e-05	69.9637	3.49167	1.41467	5.00833	3.49833	0.501	92.7663	6.098	2.21133	13.5923	0.119333	0.804333		AT5G23260	TT16	6.58e-131	RNA biosynthesis.transcriptional regulation.transcription factor (MADS/AGL)
BnaA09g05450D	0.842274	0.874464	0.988747	0.000189225	6.76533	3.325	0.268	1.055	0.687333		6.618	2.595	0.341	1.218				AT5G60830	bZIP70	1.47e-87	RNA biosynthesis.transcriptional regulation.bZIP transcription factor superfamily.transcription factor (bZIP)
BnaA09g06100D	0.975979	0.923642	0.96514	0.0018016	2.2425	0.269333					0.662667	0.253								0
BnaA09g06110D	0.940139	0.955978	0.985011	0.000335343	13.229	1.821		0.9995	0.9805	0.1585	18.4627	0.737667		3.17867		0.1475				0
BnaA09g06370D	0.890851	0.86485	0.915704	0.0103591	1.9365		0.672333			0.3845	0.734	0.137333	0.2	0.158667						0
BnaA09g06390D	0.954641	0.966098	0.979144	0.000647948	3.279		0.508667	0.235			1.56333			0.265						0
BnaA09g07060D	0.959942	0.858235	0.841313	0.0357745	1.839	0.237333			0.131		0.34	0.241						AT5G64990	RABH1a	5.21e-119	Vesicle trafficking.regulation of membrane tethering and fusion.RAB-GTPase activities.H-class RAB GTPase
BnaA09g07090D	0.700106	0.817134	0.906225	0.0127782	2.819	1.89233	0.152667	1.31	0.767	0.105	2.55633	1.05033	0.233333	0.462667	0.277	0.314		AT5G65120	AT5G65120	7.04e-122
BnaA09g08040D	0.784965	0.946185	0.912958	0.0110348	4.14133	0.112667	0.0526667	1.25933	1.37233	1.65567	3.50833	0.103667	0.035	0.495333	0.121333	0.188667		AT5G66150	AT5G66150	0	Enzyme classification.EC_3 hydrolases.EC_3.2 glycosylase
BnaA09g08110D	0.974983	0.980169	0.997778	7.40221e-06	3.46567			0.246	0.1875		2.565			0.254333				AT1G64870	AT1G64870	8.19e-127
BnaA09g08520D	0.890807	0.882908	0.983285	0.000416738	6.95467	1.666	0.418	0.604	0.962	0.147	3.81067	1.117	0.2625	0.712	0.1395			AT2G15590	AT2G15590	2.18e-60
BnaA09g08840D	0.857125	0.670019	0.938854	0.00549389	24.157	5.666	2.222	2.9395	3.341	3.08867	13.6373	8.35333	3.39867	3.06233	3.98733	3.69867				0
BnaA09g09280D	0.759024	0.916196	0.977167	0.000776073	1.025	0.291	0.293	0.259	0.059	0.333	2.941	0.315333	0.292333	0.401667		0.223				0
BnaA09g09490D	0.921223	0.97146	0.975678	0.000880161	1.73867			0.3035	0.381333		4.798			0.684667				AT2G18130	PAP11	0
BnaA09g09610D	0.87687	0.971094	0.910416	0.0116786	67.591	3.42867		9.06333	28.176	0.9445	109.928	5.64567	0.7295	9.51267						0
BnaA09g09650D	0.815566	0.800007	0.964369	0.00188168	15.988	4.50367	1.28333	5.393	3.20067	0.363	9.481	3.97033	1.33267	3.54867	0.423667	0.205333		AT2G18550	HB21	4.44e-130	RNA biosynthesis.transcriptional regulation.Homeobox transcription factor superfamily.transcription factor (HD-ZIP I/II)
BnaA09g09740D	0.961961	0.9663	0.996512	1.82304e-05	120.106	0.130667		14.6723	7.86233	0.178	429.832	3.76033	0.467	68.0773		0.122		AT1G75750	GASA1	7.23e-45	Phytohormone action.signalling peptides.CRP (cysteine-rich-peptide) category.GASA/GAST-peptide activity.GASA-precursor polypeptide
BnaA09g10140D	0.964843	0.978018	0.996769	1.56469e-05	60.5007			5.978	4.657		54.849	0.1485		5.88						0
BnaA09g10420D	0.595697	0.864281	0.856695	0.029333	1.71967	1.348	0.468667	0.664667	0.426667	0.568333	3.787	0.882667	0.528	0.455667	0.2825	0.421		AT2G04750	AtFIM3	0	Cytoskeleton organisation.microfilament network.actin polymerisation.fimbrin actin-crosslinking factor
BnaA09g10720D	0.792648	0.824527	0.984105	0.000376963	6.21133	1.552	0.341333	2.028	1.468	1.05033	10.1087	2.95267	0.842667	2.11833	1.69567	1.25967		AT1G63020	NRPD1A	0	RNA biosynthesis.DNA-dependent RNA polymerase (Pol) complexes.Pol IV catalytic components.subunit 1
BnaA09g10910D	0.942014	0.961843	0.980347	0.000575571	7.192	0.163		0.6965	1.22567		13.0163	0.509		1.97433						0
BnaA09g11310D	0.948067	0.944558	0.997452	9.72775e-06	13.6457	0.797667	0.513333	1.508	0.470667	0.253667	9.521	1.049	0.317667	1.08367		0.189				0
BnaA09g11820D	0.921565	0.919273	0.96944	0.00138656	1.7505	0.3155		0.103	0.268		0.541333	0.1065		0.112				AT1G62170	AT1G62170	3.76e-167
BnaA09g12070D	0.912329	0.95022	0.974434	0.000972069	5.71533			1.45033	1.055		1.28567	0.093		0.227				AT2G05360	AT2G05360	1.72e-62
BnaA09g12600D	0.808166	0.710912	0.967885	0.00153051	161.328	32.4223	9.54433	53.9983	48.583	10.193	72.4287	32.0177	5.077	28.1703	26.064	13.3623		AT1G63220	AT1G63220	1.49e-97
BnaA09g13990D	0.875822	0.897067	0.987297	0.000241035	319.797	139.434	11.4357	10.8097	34.7533	2.12567	406.609	149.671	12.9617	43.6573	0.959333	2.01833				0
BnaA09g14000D	0.957228	0.951258	0.991516	0.00010767	825.873	31.141	12.3157	64.358	64.5033	4.303	989.264	83.2767	7.811	147.2	0.803667	2				0
BnaA09g14030D	0.798532	0.928451	0.965766	0.00173792	12.4417	2.688	4.81267	1.97967	1.65433	1.39833	25.1723	2.16033	2.558	3.65		0.637		AT1G18590	SOT17	1.15e-174	Secondary metabolism.glucosinolates.glucosinolate biosynthesis.sulfotransferase
BnaA09g14190D	0.962279	0.959212	0.988279	0.000205278	9.37767			0.764	1.00467		35.0233	1.31233	0.335	5.43333		0.062		AT1G60470	GolS4	3.51e-179	Carbohydrate metabolism.oligosaccharide metabolism.galactinol synthase
BnaA09g14750D	0.853167	0.948535	0.964585	0.00185908	1.63133		0.098	0.364	0.387667	0.348	5.767	0.111		1.19733		0.175667		AT5G44640	BGLU13	0	Enzyme classification.EC_3 hydrolases.EC_3.2 glycosylase
BnaA09g15000D	0.900179	0.959384	0.977782	0.000734946	3.34267			1.296	0.372333		14.9233	0.129		2.90167				AT2G19150	AT2G19150	7.55e-80	Cell wall organisation.pectin.homogalacturonan.modification and degradation.pectin methylesterase
BnaA09g15120D	0.910773	0.945188	0.963854	0.00193614	1.708	0.1045		0.2615	0.396		2.823	0.296667	0.135	0.342				AT5G02930	AT5G02930	5.85e-59
BnaA09g15580D	0.867672	0.934207	0.929231	0.00733525	0.696	0.1735		0.0835	0.2035		1.13133	0.103667		0.2685				AT1G54940	PGSIP4	0	Cell wall organisation.hemicellulose.xylan.biosynthesis.glucuronosyltransferase activities.glucuronosyltransferase (GUX)
BnaA09g15620D	0.790025	0.867051	0.964537	0.00186412	1.213	0.657		0.3635	0.253		1.58833	0.516	0.0895	0.297333	0.153			AT1G72210	bHLH096	1.61e-64	RNA biosynthesis.transcriptional regulation.transcription factor (bHLH)
BnaA09g16050D	0.949042	0.959161	0.981828	0.000492347	9.256	0.183667		0.759	1.41567		2.90167	0.1995		0.393				AT3G24130	AT3G24130	1.66e-76	Cell wall organisation.pectin.homogalacturonan.modification and degradation.pectin methylesterase
BnaA09g16750D	0.965379	0.90523	0.96216	0.00212068	72.64	3.351	0.569667	3.448	5.20567		47.992	13.1087	0.359667	8.57867	0.281	0.413				0
BnaA09g17100D	0.898847	0.933004	0.988732	0.000189735	12.0233	2.05467	0.515333	1.195	1.60633	0.709667	20.0573	1.98767	0.189667	3.215	0.5085	0.818		AT5G44350	AT5G44350	4.74e-94
BnaA09g17180D	0.773727	0.814499	0.90123	0.0141514	1.067	0.398	0.317667	0.123	0.275	0.0935	1.69667	1.07633	0.144667	0.194333	0.065	0.0933333		AT4G20260	PCAP1	4.58e-45
BnaA09g18100D	0.948816	0.964008	0.993296	6.72649e-05	4.57433	0.087		0.861667	0.222		2.13567	0.152333		0.232				AT2G18960	HA1	6.92e-135
BnaA09g18280D	0.954017	0.956517	0.994961	3.80308e-05	6.032		0.0535	0.4805	0.5675	0.285333	7.34467	0.274667	0.199667	0.751	0.1645	0.207		AT5G47390	MYBH	5.04e-165	RNA biosynthesis.transcriptional regulation.MYB transcription factor superfamily.transcription factor (MYB-related)
BnaA09g18640D	0.986299	0.950784	0.991588	0.000105857	3.16033			0.2165			3.591	0.174333		0.709333				AT2G01490	PAHX	1.3e-90
BnaA09g19090D	0.964016	0.938629	0.978357	0.000697581	82.5043	0.777	0.3055	5.41433	8.016	0.3315	89.213	8.264	0.679333	18.4323						0
BnaA09g19170D	0.885698	0.872965	0.98608	0.000289299	42.3823	11.0093	2.51333	5.434	3.23767	2.02767	27.6843	10.6367	2.14967	3.855	0.247333	0.695667		AT5G05780	RPN8A	2.84e-68
BnaA09g19180D	0.954631	0.939315	0.943152	0.00475572	3.32533	0.137333		0.137	0.48		0.817333			0.248				AT2G03190	SK16	1.25e-56	Protein homeostasis.ubiquitin-proteasome system.ubiquitin-fold protein conjugation.Cullin-based ubiquitylation complexes.SKP1-CUL1-FBX (SCF) E3 ligase complexes.target protein binding component SKP1/ASK1
BnaA09g19380D	0.960768	0.937676	0.992087	9.36873e-05	4145.89	379.863	12.7227	231.812	178.152	10.7153	5324.86	1027.17	33.5783	569.074	17.5563	11.965		AT4G12960	GILT	3.67e-99
BnaA09g19480D	0.936259	0.940532	0.99169	0.000103288	549.73	63.9707	13.1107	41.473	51.7507	4.897	466.14	71.8493	5.26467	58.802	0.953	1.73333				0
BnaA09g19490D	0.960332	0.958089	0.99213	9.26696e-05	325.318	15.024	1.788	20.334	26.4753	0.902	339.762	22.574	1.866	46.134	0.331	0.294		AT5G47550	CYS5	1.19e-42
BnaA09g19770D	0.908261	0.876122	0.986748	0.000262263	53.987	10.0357	2.08533	6.288	4.80133	1.55333	40.8277	10.7737	1.31967	9.37933	1.40367	2.412		AT4G05380	AT4G05380	0
BnaA09g20040D	0.987727	0.936233	0.943116	0.0047617	5.28				0.166	0.158	1.25667			0.400667						0
BnaA09g20090D	1	1	1		1.23						0.14									0
BnaA09g20380D	0.968479	0.965889	0.989217	0.000173774	31.197	0.310667		1.2955	3.31067		17.012	0.737		2.041	0.1235			AT4G04580	AT4G04580	3.86e-44	RNA biosynthesis.transcriptional regulation.MYB transcription factor superfamily.transcription factor (GARP)
BnaA09g20500D	0.921709	0.904009	0.982546	0.000454326	7.7625	1.323		0.982667	0.733		3.77467	1.20367		0.526	0.082			AT3G24690	AT3G24690	5.05e-50
BnaA09g20530D	0.884544	0.783028	0.881237	0.0203194	136.682	49.9427	9.98367	8.91233	6.19433	3.87067	247.051	224.083	13.073	25.8433	2.23167	2.785				0
BnaA09g20720D	0.951164	0.871726	0.959504	0.00242668	1.1385		0.1115	0.1665			0.56	0.159333	0.0945	0.105333				AT5G18770	AT5G18770	2.3e-64
BnaA09g20810D	0.911561	0.876884	0.994574	4.40842e-05	3.88667	0.648333	0.451333	0.235	0.148	0.236	3.05567	0.704	0.455333	0.453	0.085	0.183667		AT4G12610	RAP74	0	RNA biosynthesis.RNA polymerase II-dependent transcription.transcription initiation.TFIIf basal transcription factor heterodimer.subunit alpha
BnaA09g20870D	0.961134	0.956954	0.990388	0.000138147	46.1487	0.13	0.115	4.22067	4.50233		34.1417	1.46767	0.712	5.16867						0
BnaA09g20930D	0.96318	0.951096	0.986472	0.000273267	29.0353			2.72533	2.505	0.115	42.3957	1.543		8.82367						0	Phytohormone action.signalling peptides.NCRP (non-cysteine-rich-peptide) category.CLE-peptide activity.CLE-precursor protein
BnaA09g20960D	0.933094	0.794839	0.821341	0.0450275	1.9505	0.4	0.122		0.1305		0.3875	0.306				0.0915				0
BnaA09g21620D	0.91927	0.960535	0.984568	0.000355384	5.622			1.54333	0.579	0.147	7.899	0.253667		1.069		0.236		AT4G11560	AIPP3	6.42e-94
BnaA09g21750D	0.969176	0.930532	0.992107	9.31979e-05	9.79533	1.50967					6.31467	1.50167		0.691667						0	Phytohormone action.signalling peptides.NCRP (non-cysteine-rich-peptide) category.PIP/PIPL-peptide activity.PIP/PIPL-precursor polypeptide
BnaA09g23530D	0.81525	0.704163	0.919212	0.00952639	1.31367	0.42	0.146333	0.1205	0.0813333	0.445333	0.736667	0.431	0.147667	0.180667	0.174	0.156333		AT1G33770	AT1G33770	0	Protein modification.phosphorylation.CMGC protein kinase superfamily.CDK protein kinase families.protein kinase (CDK9)
BnaA09g24230D	0.944273	0.914998	0.932266	0.00672655	1.816				0.506		1.03567			0.274667	0.0955	0.07		AT5G43560	MUSE14	3.67e-120	Vesicle trafficking.endomembrane trafficking.PI3-kinase vesicle nucleation complex I/II.auxiliary ATG6-stability component TRAF1
BnaA09g24680D	0.846846	0.938268	0.983539	0.000404193	2.95367	0.378667	0.233667	0.7065	0.691	0.252	3.95367	0.199333	0.274667	0.484	0.139667	0.122667		AT1G14580	BLJ	4.65e-156	RNA biosynthesis.transcriptional regulation.transcription factor (C2H2-ZF)
BnaA09g25200D	0.740558	0.825988	0.920048	0.009333	1.112	0.259667	0.089	0.1185	0.237667	0.737667	1.40833	0.311667	0.1	0.283333		0.530333		AT1G31660	ENP1	0	Protein biosynthesis.ribosome biogenesis.small ribosomal subunit (SSU).SSU processome.pre-40S ribosomal subunit nuclear assembly.assembly factor (ENP1)
BnaA09g25520D	0.965814	0.960561	0.996997	1.35108e-05	27.529			3.4695	1.236		104.04	1.48233	0.324	18.4527		0.257				0
BnaA09g25840D	0.958406	0.961921	0.992181	9.1476e-05	24.5097	0.753667		2.22067	2.087	0.036	34.2033	0.887	0.0845	5.54067				AT1G30710	AtBBE9	0	Enzyme classification.EC_1 oxidoreductases.EC_1.1 oxidoreductase acting on CH-OH group of donor
BnaA09g26240D	0.917481	1	0.994089	5.23086e-05	2.5885	0.400333	0.232333	0.08	0.163333	0.192	0.197667									0
BnaA09g26560D	0.973973	1	0.991539	0.00010707	2.9815	0.388					0.163									0
BnaA09g26730D	0.876016	0.912648	0.984396	0.000363342	7.587	1.21	1.52367	0.748	0.687667	0.534	7.19767	1.41033	0.521667	0.966333		0.245333				0	RNA biosynthesis.transcriptional regulation.transcription factor (C3H-ZF)
BnaA09g27030D	0.963229	0.910869	0.96085	0.00226904	18.131			1.8015	1.532		19.1837	1.68333	0.184	6.503		0.179		AT1G29090	AT1G29090	2.76e-42	Enzyme classification.EC_3 hydrolases.EC_3.4 hydrolase acting on peptide bond (peptidase)
BnaA09g27300D	0.947629	0.917245	0.979862	0.000604215	6.594	0.347		0.69	0.576	0.113667	8.81433	1.976	0.317	1.04967	0.3045			AT1G28370	ERF11	1.46e-48	RNA biosynthesis.transcriptional regulation.AP2/ERF transcription factor superfamily.transcription factor (ERF)
BnaA09g27310D	0.965527	0.961722	0.99383	5.69806e-05	8.67633	0.2045		0.751	0.54		3.10533	0.31		0.284333				AT1G28370	ERF11	2.72e-46
BnaA09g27490D	0.759646	0.81735	0.874103	0.0227774	42.788	20.0533	19.417	1.734	4.68367	5.53333	48.66	34.4453	3.72767	5.463		0.802667				0	External stimuli response.pathogen.defense mechanisms.defensin activities.defensin (PDF3)
BnaA09g28140D	0.800384	0.674643	0.912123	0.0112442	49.986	16.5763	10.962	9.62	7.81333	4.91833	29.6587	21.1187	8.762	9.229	4.65867	4.48		AT1G24450	NFD2	1.09e-96
BnaA09g28250D	0.897168	0.894895	0.990637	0.000131095	4.273	1.189	0.264	0.3885	0.257	0.0985	3.167	0.776667	0.170667	0.572		0.145		AT1G24570	AT1G24570	0
BnaA09g29130D	0.856432	0.748583	0.86852	0.0247939	2.104	0.731667	0.408		0.105667	0.265	4.271	3.54367	0.61	0.739	0.201333	0.275		AT1G26665	AT1G26665	1.73e-98	RNA biosynthesis.RNA polymerase II-dependent transcription.MEDIATOR transcription co-activator complex.middle module.component MED10
BnaA09g29680D	0.966383	0.953441	0.980727	0.000553618	67.33	0.848		2.5645	7.9045		17.88	2.13533		2.027				AT1G27220	AT1G27220	3.61e-46
BnaA09g29690D	0.805335	0.877615	0.948873	0.00385407	2.137	0.916	0.148	0.669667	0.209	0.137333	1.839	0.356667	0.143	0.255667	0.157333	0.212667		AT1G27240	AT1G27240	3.84e-49
BnaA09g29710D	0.889623	0.826634	0.978392	0.000695322	16.1997	2.88133	0.771667	2.65467	2.20233	0.430333	11.3967	3.58033	0.573333	3.71667	1.43933	0.569333		AT1G24170	LGT9	0	Cell wall organisation.hemicellulose.xylan.biosynthesis.galacturonosyltransferase
BnaA09g30090D	0.960521	0.943685	0.994194	5.04594e-05	50.2547	1.57533	0.319	3.62633	3.07467	1.32467	67.8363	1.69867	0.347667	9.664	1.51133	5.87933		AT1G70840	MLP31	4.95e-79
BnaA09g30450D	0.878395	0.749313	0.943719	0.00466214	90.6497	4.05267	0.488	19.3287	27.8277	3.42033	39.9567	4.82833	0.35	21.7533	19.1713	3.98		AT1G22690	AT1G22690	1.41e-60	Phytohormone action.signalling peptides.CRP (cysteine-rich-peptide) category.GASA/GAST-peptide activity.GASA-precursor polypeptide
BnaA09g30460D	0.876825	0.821686	0.967656	0.00155227	2.31	0.170667	0.351333	0.328	0.311	0.261667	1.574	0.431667	0.329667	0.360667	0.137333	0.144		AT1G22670	RMR3	6.25e-152	Vesicle trafficking.endomembrane trafficking.vacuolar sorting.vacuolar sorting receptor (RMR)
BnaA09g30880D	0.809361	0.83134	0.988589	0.000194582	12.7697	5.62167	3.08933	1.248	0.993	1.22	10.3423	3.65667	2.89567	1.448	0.048	0.673333		AT1G22120	AT1G22120	1.48e-133
BnaA09g30900D	0.73291	0.918469	0.979881	0.000603072	1.811	0.890667	0.631667	0.3305	0.225667	0.34	4.53	1.235	0.365667	0.246				AT1G22110	AT1G22110	1.04e-91
BnaA09g31050D	0.980984	0.960591	0.988598	0.000194283	10.8487			0.65	0.3815		7.64467			1.50633				AT1G23420	INO	6.76e-146	RNA biosynthesis.transcriptional regulation.C2C2 transcription factor superfamily.transcription factor (YABBY)
BnaA09g31180D	0.941126	0.947502	0.991584	0.000105952	4.06067			0.862	0.333333		10.415	0.660333	0.2845	1.789				AT1G23320	TAR1	0	Phytohormone action.auxin.biosynthesis.indole-3-pyruvic acid (IPyA) pathway.tryptophan aminotransferase
BnaA09g31200D	0.955373	0.955647	0.995027	3.70297e-05	6.25933			0.942	0.454667		18.3837	0.956333	0.231	2.836	0.0535			AT1G23320	TAR1	0	Phytohormone action.auxin.biosynthesis.indole-3-pyruvic acid (IPyA) pathway.tryptophan aminotransferase
BnaA09g31290D	0.824507	0.848423	0.983274	0.000417277	4.396	0.562	0.373	1.179	1.11167	0.631667	4.75533	0.759333	0.561	1.00433	0.580333	0.699		AT3G50660	DWF4	0	Phytohormone action.brassinosteroid.biosynthesis.steroid 22-alpha-hydroxylase (DWF4)
BnaA09g33020D	0.982349	0.973143	0.996748	1.58416e-05	103.445	0.547333	0.125	4.029	4.27967	0.148333	267.066	12.9167	0.284333	22.501	0.0826667	0.078				0
BnaA09g33070D	0.848238	0.948461	0.887319	0.0183301	3.20633	1.58533		0.343	0.504667		5.967	0.385	0.072	1.08067				AT4G00160	AT4G00160	5.46e-176
BnaA09g33320D	0.729618	0.921192	0.902842	0.0137008	0.664	0.215667	0.344	0.1725	0.1245	0.041	1.01767	0.188667	0.059	0.116333		0.037		AT3G52950	AT3G52950	0
BnaA09g35010D	0.799181	0.860635	0.966559	0.00165874	31.341	3.39767	1.54133	13.969	11.3167	1.24467	49.0753	4.648	1.66467	19.9457	5.64733	2.29133		AT3G55430	AT3G55430	0	Enzyme classification.EC_3 hydrolases.EC_3.2 glycosylase
BnaA09g36080D	1	0.951974	0.97079	0.00126736	6.342						5.78433			1.389						0
BnaA09g36580D	0.90345	0.962641	0.995004	3.73777e-05	3.20733	0.214333	0.202	0.688667	0.384333	0.059	5.871	0.216	0.091	0.789667				AT3G57260	PR2	3.8e-161	Enzyme classification.EC_3 hydrolases.EC_3.2 glycosylase
BnaA09g37150D	0.974314	0.963405	0.996809	1.5258e-05	51.8447	2.414		2.17967	2.06467		33.572	2.273	0.231667	3.42667	0.0605	0.151				0
BnaA09g38000D	0.954611	0.960428	0.989317	0.000170573	20.9133	0.817333	0.267667	1.0305	2.44367	0.187	20.7503	1.36433	0.763333	1.87167		0.106333		AT3G59790	MPK10	5.55e-174	Protein modification.phosphorylation.CMGC protein kinase superfamily.protein kinase (MAPK)
BnaA09g38440D	0.9314	0.897095	0.959469	0.00243085	9.639	1.31367		1.081	0.882	0.0295	6.50567	2.45533	0.0383333	0.818667		0.035		AT3G60350	ARABIDILLO-2	0
BnaA09g38780D	0.965508	0.971144	0.996316	2.03349e-05	96.9377			9.63967	6.91667	0.1615	131.207	2.808	0.3145	15.808						0	External stimuli response.pathogen.defense mechanisms.defensin activities.defensin (PDF3)
BnaA09g38790D	0.969948	0.960982	0.992734	7.90086e-05	58.0313	0.1505		5.43933	3.13		91.219	0.608667		17.1873						0
BnaA09g38890D	0.828791	0.954079	0.93089	0.00699931	0.802333	0.296	0.150333	0.0785	0.129	0.033	2.36567	0.092	0.027	0.386333	0.0095	0.0283333		AT2G45540	BCHC2	0
BnaA09g39030D	0.804061	0.882815	0.973396	0.00105222	11.6873	1.548	0.193667	5.41433	4.067	0.227	19.569	0.795667	0.519333	6.94567	2.71167	0.493667		AT3G61250	MYB17	6.9e-176	RNA biosynthesis.transcriptional regulation.MYB transcription factor superfamily.transcription factor (MYB)
BnaA09g39070D	0.930181	0.954603	0.97945	0.000629089	3.15767			0.498	0.604333		5.77133	0.2595		0.727667	0.1125	0.210333		AT3G61280	AT3G61280	0
BnaA09g39320D	0.931437	0.944499	0.995857	2.57104e-05	22.462	1.265	1.23467	2.72033	1.69867	0.781667	22.9863	2.18333	0.915	2.855	0.1345	0.291		AT3G61600	POB1	0	Protein homeostasis.ubiquitin-proteasome system.ubiquitin-fold protein conjugation.Cullin-based ubiquitylation complexes.CUL3-BTB E3 ligase complexes.BTB/POZ substrate adaptor components.component LRB
BnaA09g39620D	0.79465	0.809347	0.920851	0.00914888	41.4567	10.6203	3.836	7.64633	6.83	13.633	25.1057	11.067	0.683667	7.10133	2.322	2.75833		AT3G62040	AT3G62040	1.2e-150
BnaA09g40550D	0.95631	0.964779	0.98437	0.000364559	57.984	0.244		4.38233	8.04033		43.3227	1.288		6.34133						0	RNA biosynthesis.transcriptional regulation.transcription factor (MADS/AGL)
BnaA09g40830D	0.993438	0.907491	0.908624	0.0121428	1.4935			0.049			0.191333			0.0885				AT5G59270	LecRK-II.2	7.21e-83	Protein modification.phosphorylation.TKL protein kinase superfamily.protein kinase (L-lectin)
BnaA09g40870D	0.957527	0.952764	0.995105	3.58762e-05	1.78467	0.0365		0.2245	0.118		3.678	0.167333	0.0556667	0.645667				AT2G25560	AT2G25560	0
BnaA09g41260D	0.955089	0.879491	0.986705	0.000263945	3.357	0.408333	0.0425	0.108	0.1425	0.0525	2.31767	0.560667	0.0665	0.460333	0.15	0.159		AT2G24680	AT2G24680	1.38e-161	RNA biosynthesis.transcriptional regulation.B3 transcription factor superfamily.transcription factor (REM)
BnaA09g41740D	0.960816	0.960088	0.994201	5.03426e-05	282.6	5.266	0.307333	27.386	21.8783	0.529	403.829	24.854	1.35133	53.6743	0.231667	0.476667		AT2G23990	ENODL11	4.11e-63
BnaA09g41760D	0.916553	0.936377	0.980958	0.000540466	2.09633	0.383667		0.186	0.305		0.912667	0.13		0.160333				AT2G23970	AT2G23970	9.66e-167	Secondary metabolism.glucosinolates.glucosinolate biosynthesis.gamma-glutamyl peptidase | Protein homeostasis.proteolysis.cysteine-type peptidase activities.C26-class gamma-glutamyl peptidase
BnaA09g42030D	0.886691	0.883353	0.992287	8.90014e-05	20.1413	2.83067	1.569	3.45467	2.562	0.994667	26.5073	5.65467	1.77067	4.80067	1.55867	1.67533		AT2G23350	PAB4	0	Protein biosynthesis.translation initiation.mRNA loading.mRNA poly-A-tail binding factor (PABP)
BnaA09g42260D	0.939908	0.936301	0.984132	0.000375692	76.9913	9.614	0.909333	4.2945	7.926	0.389	63.7263	6.943	1.663	10.85	0.1085	0.732		AT2G22942	AT2G22942	3.07e-44	Phytohormone action.signalling peptides.NCRP (non-cysteine-rich-peptide) category.phytosulfokine activity.pythosulfokine precursor polypeptide (PSK)
BnaA09g42520D	0.783036	0.946059	0.853005	0.0308231	1.572			1.14633	0.559		38.294	0.052		8.27133	1.22633	0.778333		AT3G44870	FAMT-L	0	Enzyme classification.EC_2 transferases.EC_2.1 transferase transferring one-carbon group
BnaA09g42710D	0.962587	0.963146	0.967078	0.00160795	2.0385				0.381333		1.884	0.1525		0.194667						0
BnaA09g42880D	0.863551	0.946876	0.981479	0.000511369	1.4655	0.440333		0.347	0.2125		2.198	0.3565		0.227333				AT3G18140	LST8-1	4.12e-129	Multi-process regulation.Target Of Rapamycin (TOR) signalling.TORC complex.regulatory component LST8
BnaA09g42930D	0.79587	0.905381	0.970175	0.00132101	2.01767	0.193333	0.500667	0.658	0.252333	0.455	5.049	0.678667	0.425667	0.709667	0.223	0.351667		AT2G21730	CAD2	0	Enzyme classification.EC_1 oxidoreductases.EC_1.1 oxidoreductase acting on CH-OH group of donor
BnaA09g43300D	0.95002	0.977463	0.998529	3.24384e-06	3.294	0.115	0.05	0.35	0.2195	0.0886667	7.43533	0.0555		0.782333						0	RNA biosynthesis.transcriptional regulation.bZIP transcription factor superfamily.transcription factor (bZIP)
BnaA09g43310D	0.971909	0.92842	0.913871	0.0108078	28.4115				3.9905		9.308			3.33133						0
BnaA09g43320D	0.97272	0.929144	0.964914	0.00182499	1.73267			0.071	0.165333		2.23833	0.241		0.552				AT2G21230	bZIP30	2.03e-109	RNA biosynthesis.transcriptional regulation.bZIP transcription factor superfamily.transcription factor (bZIP)
BnaA09g43420D	0.860242	0.789238	0.971361	0.00121856	38.4207	17.443	3.30933	2.17967	2.614	1.302	175.245	108.725	45.5773	19.9583	2.38633	8.028		AT2G21110	AT2G21110	5.88e-100
BnaA09g43490D	0.967312	0.93369	0.974371	0.00097687	10.854	0.29		0.666	0.818		1.684	0.364333		0.194				AT2G20970	AT2G20970	5.21e-83
BnaA09g43660D	0.971154	0.960203	0.995367	3.21429e-05	25.117			2.482	1.14067		14.351	0.439		2.41667						0
BnaA09g43960D	1	1	1		6.824						0.990333									0
BnaA09g44240D	1	0.959902	0.992232	9.02895e-05	0.304						2.16967	0.212333		0.222667				AT1G19250	FMO1	0
BnaA09g44440D	0.589556	0.977034	0.86494	0.0261301	2.464	0.489333	1.15467	1.02833	0.968667	1.41567	0.553	0.034		0.0295				AT1G18860	WRKY61	0	RNA biosynthesis.transcriptional regulation.transcription factor (WRKY)
BnaA09g44770D	0.849966	0.900337	0.98064	0.000558591	12.678	5.37333	1.20233	1.225	1.08167	0.628333	14.0387	3.65633	0.585	2.021	0.078	0.655333		AT5G26830	AT5G26830	1.86e-180	Protein biosynthesis.aminoacyl-tRNA synthetase activities.threonine-tRNA ligase
BnaA09g45100D	0.90745	0.785836	0.929591	0.00726157	1.311	0.606667					0.941333	0.838	0.17					AT1G17160	RBSK	8.74e-73	Carbohydrate metabolism.ribose metabolism.ribokinase
BnaA09g45790D	0.88781	0.934612	0.980505	0.000566365	22.4903	5.62267	0.192333	2.62533	4.11533	0.0603333	38.6963	6.757	0.695	4.93733	0.106	0.156		AT1G14130	DAO1	5.85e-172	Phytohormone action.auxin.conjugation and degradation.indole-3-acetic acid dioxygenase
BnaA09g45800D	0.76862	0.941392	0.953045	0.00325544	2.9955	0.983	1.08167	0.2155	0.482	0.703333	3.41367		0.653	0.232333		0.115		AT1G14130	DAO1	3.7e-176	Phytohormone action.auxin.conjugation and degradation.indole-3-acetic acid dioxygenase
BnaA09g45860D	0.938843	0.83443	0.955987	0.00286306	7.423	1.01033	0.357	0.413	0.3715	0.118	3.72933	1.083	0.595	1.186		0.223333				0
BnaA09g46010D	0.896238	0.801595	0.933261	0.00653243	96.915	28.2297	2.975	8.66333	7.89	2.52233	76.8267	50.6113	4.35667	12.583	5.22733	3.43567		AT1G13830	AT1G13830	3.46e-58
BnaA09g46290D	0.563173	0.889266	0.987069	0.000249744	3.37433	1.89567	1.38	1.728	1.031	1.33533	4.301	1.11233	0.0756667	0.808333	0.068	0.317				0
BnaA09g46340D	0.606035	0.898869	0.947165	0.00411354	7.32433	3.584	2.15233	3.63467	3.08267	1.974	1.208	0.342333	0.1465	0.122						0
BnaA09g46390D	0.900341	0.687118	0.827004	0.0423028	3.224		0.459	0.4635	0.684		3.86333	1.421	0.892333	0.5385	1.21967	1.97233				0
BnaA09g46400D	0.8208	0.731008	0.939569	0.00536757	32.933	4.32933	3.908	9.02833	8.25633	3.986	53.2007	21.622	10.8127	15.6077	10.2417	13.2687				0
BnaA09g46530D	0.882271	0.668973	0.818653	0.0463482	1.788	0.112	0.0806667	0.464	0.376333	0.0195	2.168	0.534667	0.0773333	1.94067	0.781667	0.254		AT1G11330	RDA2	0	Phytohormone action.signalling peptides.CRP (cysteine-rich-peptide) category.RALF/RALFL-peptide activity.RALF-peptide receptor (CrRLK1L) | Protein modification.phosphorylation.TKL protein kinase superfamily.protein kinase (CrlRLK1) | Protein modification.phosphorylation.TKL protein kinase superfamily.G-Lectin protein kinase families.protein kinase (SD-1)
BnaA09g47070D	0.822273	0.6026	0.92799	0.00759153	4.24133	0.478	0.181333	1.05467	1.23833	0.816667	2.02533	0.896	0.229	0.789667	1.198	0.911667		AT1G12550	HPR3	2.39e-103
BnaA09g48440D	0.855326	0.74709	0.924749	0.00828103	43.1433	18.001	5.505	3.17	2.854	1.67867	34.0917	27.799	8.34633	4.56667	0.473	1.92567		AT1G09540	MYB61	3.2e-171	RNA biosynthesis.transcriptional regulation.MYB transcription factor superfamily.transcription factor (MYB)
BnaA09g48820D	0.944864	0.939813	0.974783	0.000945836	0.636		0.121		0.0543333		1.708		0.184	0.258		0.072		AT1G08600	ATRX	5.4e-167
BnaA09g49890D	0.984311	0.956019	0.993163	6.99524e-05	2.09067			0.112	0.052		1.246	0.110667		0.163333				AT1G06450	CAF1g	1.23e-167
BnaA09g50510D	0.975114	0.967048	0.994696	4.21196e-05	8.22	0.186667		0.35	0.4515	0.0346667	4.22533	0.146333	0.029	0.492333		0.0285		AT1G04880	HMGBD15	0
BnaA09g51080D	0.948502	0.958122	0.994322	4.82734e-05	22.5677	1.51733	0.7	1.63433	1.75933	0.2	25.1383	1.49133	0.361667	3.23667	0.059	0.115		AT4G02570	CUL1	0	Protein homeostasis.ubiquitin-proteasome system.ubiquitin-fold protein conjugation.Cullin-based ubiquitylation complexes.SKP1-CUL1-FBX (SCF) E3 ligase complexes.scaffold component CUL1/CUL2
BnaA09g51210D	0.96919	0.967411	0.993207	6.90671e-05	25.0967	0.0996667		1.6925	2.0245	0.0495	8.827	0.269667	0.051	1.11767				AT1G02720	GATL5	0	Cell wall organisation.hemicellulose.xylan.biosynthesis.galacturonosyltransferase
BnaA09g52420D	0.886301	0.935759	0.912936	0.0110403	2.2885	1.151			0.15		3.16933	0.437	0.1405	0.3335		0.107		AT3G04100	AGL57	6.18e-42	RNA biosynthesis.transcriptional regulation.transcription factor (MADS/AGL)
BnaA09g52580D	0.895392	0.952269	0.986063	0.000290026	7.52333	1.35733	0.117	2.00533	0.455333		11.0767	1.34433		1.11967		0.1795		AT5G66800	AT5G66800	9.89e-80
BnaA09g52950D	0.914509	0.932884	0.978382	0.000695932	2.70633	0.329333	0.0685	0.253	0.233	0.273	4.94967	0.41	0.188	1.063				AT2G20340	AAS	0	Secondary metabolism.alkaloids.indole alkaloid biosynthesis.aromatic L-amino acid decarboxylase
BnaA09g53060D	0.972887	1	0.990808	0.000126345	2.73667				0.371		0.546333									0
BnaA09g53170D	1	1	1		1.845						0.266667							AT1G60920	AGL55	6.15e-81	RNA biosynthesis.transcriptional regulation.transcription factor (MADS/AGL)
BnaA09g53350D	0.83189	0.746247	0.972036	0.00116203	15.2023	5.21933	2.30033	1.699	2.17333	1.38633	9.04267	4.31333	2.75833	1.83	0.760333	1.811		AT5G42370	AT5G42370	0
BnaA09g54310D	0.95693	0.965676	0.994322	4.82629e-05	243.275	1.21167	0.109333	28.599	22.3213	0.147333	333.987	9.65933	0.843667	46.1913	0.250667	0.373333		AT1G31450	AT1G31450	0	Protein homeostasis.proteolysis.aspartic-type peptidase activities.A1-class protease (Pepsin)
BnaA09g54900D	0.83843	0.804558	0.987037	0.000250967	54.1057	17.672	5.14933	8.03667	8.96167	3.88967	46.6127	20.1853	7.16267	9.24633	4.962	3.994		AT3G53850	CASPL5B2	7.13e-72
BnaA09g55060D	0.774559	0.924794	0.897828	0.0151253	2.41733	1.353	0.1165	0.517	0.690333	0.048	7.538	1.21867	0.1345	1.41533		0.066		AT2G39710	AT2G39710	0	Protein homeostasis.proteolysis.aspartic-type peptidase activities.A1-class protease (Pepsin)
BnaA09g55490D	0.972692	0.92626	0.961687	0.00217374	60.1547	0.462333	0.028	4.2765	3.29433	0.152333	53.5417	14.2517	0.1095	4.57067	0.596333	0.212667		AT3G60120	BGLU27	0	Enzyme classification.EC_3 hydrolases.EC_3.2 glycosylase
BnaA09g55800D	0.89304	0.928965	0.997099	1.26151e-05	20.948	3.90467	2.191	2.441	1.663	1.00333	27.8087	3.456	2.61833	3.11467	0.066	0.622		AT1G07260	UGT71C3	0	Enzyme classification.EC_2 transferases.EC_2.4 glycosyltransferase
BnaA09g56700D	0.956837	0.962308	0.995102	3.59278e-05	61.5103	1.026	0.449667	6.65167	4.85333	0.294333	78.4673	2.74667	0.599333	11.2683		0.1735				0
BnaA09g57070D	0.928845	0.963718	0.974255	0.000985661	6.2455	0.374333	0.574		0.978	0.295667	47.612	2.028	0.734	5.38967		0.485667				0
BnaA10g00750D	0.491293	1	0.855703	0.0297304	2.38133	0.848333	0.875333	1.461	1.369	1.50333	0.1365									0
BnaA10g00890D	0.820731	0.882007	0.977982	0.000721882	2.19	0.280667	0.657	0.317	0.366667	0.341667	3.029	0.382667	0.356667	0.508	0.235667	0.304		AT1G02250	NAC005	1.91e-100	RNA biosynthesis.transcriptional regulation.transcription factor (NAC)
BnaA10g00970D	0.722253	0.84027	0.9348	0.00623804	2.37867	0.198	1.284	0.830667	0.230667	0.76	1.75067	0.189667	0.612667	0.292333	0.203	0.1005		AT1G02310	MAN1	0	Cell wall organisation.hemicellulose.heteromannan.modification and degradation.endo-beta-1,4-mannanase
BnaA10g01420D	0.921337	0.875989	0.996709	1.62321e-05	20.118	2.30433	0.472667	2.94467	1.35133	0.839667	6.28033	0.912333	0.1585	1.451	0.810333	0.562		AT3G05560	AT3G05560	6.8e-59	Protein biosynthesis.ribosome biogenesis.large ribosomal subunit (LSU).LSU proteome.component RPL22
BnaA10g01520D	0.98415	0.960996	0.987577	0.000230552	11.3503			0.224	0.6755		13.0337	0.6105		1.93133				AT1G02940	GSTF5	3.67e-48
BnaA10g01530D	0.982579	0.955892	0.983832	0.000390012	15.4297			0.354	0.99		11.3373	0.54		1.96033						0
BnaA10g02710D	0.769234	0.862304	0.945936	0.00430543	26.3103	9.915	3.912	4.84267	5.204	6.484	63.7987	7.81133	5.129	17.5807	5.42533	7.97767		AT1G04570	AT1G04570	0	Solute transport.carrier-mediated transport.MFS superfamily.small solute transporter (BT1)
BnaA10g02740D	0.978347	0.965743	0.978178	0.000709125	1.367	0.094			0.054		0.794			0.136				AT2G31470	DOR	1.66e-83
BnaA10g03060D	0.850112	0.837427	0.982869	0.000437679	1.78467	0.324333	0.109	0.2255	0.346333	0.332333	2.68967	0.553667	0.179667	0.684333	0.373667	0.395		AT1G04920	SPS3F	0	Carbohydrate metabolism.sucrose metabolism.biosynthesis.sucrose-phosphate synthase	sucrose biosynthesis II
BnaA10g03380D	1	0.963364	0.986862	0.000257794	5.80867						9.153	0.17		1.50667						0
BnaA10g03430D	0.934163	0.966039	0.994085	5.23789e-05	4.95667			1.117	0.514667		7.94433			1.349				AT1G05291	AT1G05291	7.91e-55
BnaA10g03980D	0.956053	0.953828	0.992453	8.52229e-05	1.97967			0.267	0.168		3.35267	0.162		0.612				AT1G06030	FRK6	0	Carbohydrate metabolism.sucrose metabolism.degradation.fructose kinase	superpathway of sucrose and starch metabolism I (non-photosynthetic tissue)
BnaA10g04560D	0.917131	0.958247	0.989733	0.000157578	5.50467	0.139		1.24	0.809333	0.0925	12.775	0.225333		2.33133		0.110333				0
BnaA10g04590D	1	0.887229	0.848881	0.03253	3.049						0.276667			0.156				AT1G67390	AT1G67390	4.2e-75
BnaA10g04600D	1	1	1		2.3155						0.426									0
BnaA10g05080D	0.7927	0.822411	0.98079	0.000550013	8.443	4.11733	1.48067	1.3955	1.17033	0.587333	15.275	6.21567	3.333	3.42833	0.227333	0.359		AT1G47610	AT1G47610	0
BnaA10g05280D	0.962386	0.963962	0.995395	3.17553e-05	13.2787	0.214		1.302	0.981333		12.039	0.325333	0.230667	1.61333						0
BnaA10g05970D	1	1	1	1.84889e-32	1.287						0.921									0
BnaA10g06880D	0.867212	0.885619	0.910084	0.0117639	2.26	0.329	0.5715	0.204	0.396		0.452		0.2585							0
BnaA10g06900D	0.98168	0.826316	0.83306	0.0394771	4.334				0.397		3.31867	1.841	0.489667	0.551333						0
BnaA10g06930D	0.899208	0.876623	0.942886	0.00479981	1.09367	0.278	0.0956667	0.049	0.1285		0.308	0.101		0.089				AT5G53635	AT5G53635	1.74e-151
BnaA10g07010D	0.960824	1	0.992417	8.60433e-05	2.0225	0.2225			0.173667		0.120333									0
BnaA10g07120D	0.825065	0.840746	0.990908	0.000123632	27.4197	9.979	0.968333	2.71667	4.374	5.94533	25.2883	8.669	1.01233	4.133	2.31633	4.00567		AT5G53870	ENODL1	3.35e-99
BnaA10g07570D	0.943816	0.943663	0.976271	0.000837949	2.9605	0.109667		0.2495	0.4725		1.99633	0.176	0.044	0.342333				AT5G38690	DDR1	0
BnaA10g07600D	0.972809	1	0.99645	1.88815e-05	7.90333			0.486	0.5885		0.943333									0
BnaA10g07610D	0.949195	0.940548	0.986745	0.000262381	2.215			0.25	0.209667	0.103	1.252	0.1305		0.165667		0.076		AT5G52140	CTL17	3.62e-109
BnaA10g08000D	0.978201	0.946509	0.98433	0.000366405	3.82133			0.176	0.2405		2.96	0.275		0.516667						0
BnaA10g08870D	0.809095	0.689492	0.848183	0.032823	16.4923	3.75067	1.12733	3.75067	3.57733	3.53633	36.9367	23.8277	4.21	6.81633	5.83067	16.661		AT1G43910	AT1G43910	0
BnaA10g09520D	0.932024	0.956643	0.930233	0.00713128	1.426		0.329			0.155667	0.524333			0.113667				AT1G28710	AT1G28710	0
BnaA10g10360D	0.826321	0.836853	0.965695	0.00174507	1.098			0.2185	0.377	0.358	1.307	0.133333	0.0395	0.200667	0.216333	0.476333		AT5G56200	AT5G56200	5.29e-172	RNA biosynthesis.transcriptional regulation.transcription factor (C2H2-ZF)
BnaA10g10620D	0.945257	0.973542	0.989094	0.000177771	2.11533	0.192	0.2145	0.1725			1.12633			0.149				AT1G32375	AT1G32375	6.55e-75
BnaA10g10750D	0.925115	0.88481	0.981968	0.000484802	113.433	21.2477	5.80233	7.2685	6.6535	1.5	137.497	48.0827	9.242	18.137	2.09	1.64				0
BnaA10g10760D	0.898977	0.892015	0.990797	0.000126661	14.0383	3.11333	0.692	1.823	1.20033	0.262333	23.189	7.256	0.860333	3.48433	0.388333	0.531333		AT5G56510	PUM12	0
BnaA10g11700D	0.957873	0.977739	0.986959	0.00025399	2.153			0.1445	0.309		0.943333			0.105				AT5G57820	AT5G57820	1.66e-54
BnaA10g12130D	0.845171	0.689558	0.925594	0.00809843	10.796	1.81633	0.953333	1.546	2.61767	1.42433	7.08667	3.62533	1.35867	2.51933	1.661	1.83567		AT5G59230	AT5G59230	1.51e-48	RNA biosynthesis.RNA polymerase II-dependent transcription.transcription initiation.TFIIa basal transcription factor heterodimer.large subunit
BnaA10g12180D	0.954593	1	0.995081	3.6239e-05	2.758	0.245667		0.152	0.2285		0.1985							AT5G59180	NRPB7	6.17e-123	RNA biosynthesis.DNA-dependent RNA polymerase (Pol) complexes.Pol I-V shared regulatory components.subunit 7
BnaA10g12220D	0.79662	0.888511	0.904456	0.0132568	18.5627	13.08	1.226	2.03633	2.047	0.487	44.6703	12.82	3.675	7.353	0.064	0.989333		AT5G59120	SBT4.13	0	Protein homeostasis.proteolysis.serine-type peptidase activities.S8-class protease (subtilisin) families.protease (SBT4)
BnaA10g13240D	0.944816	0.961458	0.991277	0.000113809	8.98267			1.35267	1.06933	0.0565	32.7727	0.712	0.187	5.41667				AT5G60440	AGL62	2.23e-94	RNA biosynthesis.transcriptional regulation.transcription factor (MADS/AGL)
BnaA10g14440D	0.931491	0.808961	0.817799	0.0467713	1.62267	0.0575	0.039	0.197	0.196	0.0663333	0.907667	0.512333	0.189667	0.088		0.077		AT5G21150	AGO9	0	Chromatin organisation.DNA methylation.RNA-directed DNA methylation (RdDM) pathway.siRNA-integrating factor (AGO)
BnaA10g14470D	0.985052	0.960038	0.98055	0.000563795	2.29467				0.1715		1.23867			0.204		0.0435		AT5G21120	EIL2	0	Phytohormone action.ethylene.perception and signal transduction.signal transducer (EIN3) | RNA biosynthesis.transcriptional regulation.transcription factor (EIL)
BnaA10g14500D	0.639743	0.862931	0.862003	0.0272508	29.337	23.882	1.37067	5.16867	12.6403	9.78267	37.7877	15.068	1.35567	5.82033	1.758	1.89567		AT5G21100	AT5G21100	0	Enzyme classification.EC_1 oxidoreductases.EC_1.10 oxidoreductase acting on diphenol or related substance as donor
BnaA10g14560D	0.966971	0.971133	0.998122	5.28873e-06	37.8087	1.53967	0.396667	2.552	1.524	0.231667	134.978	5.04767	0.125333	14.1153	0.084	0.11		AT5G21150	AGO9	0	Chromatin organisation.DNA methylation.RNA-directed DNA methylation (RdDM) pathway.siRNA-integrating factor (AGO)
BnaA10g15000D	0.988717	0.970607	0.988508	0.000197327	2.198				0.124		2.521	0.0465		0.324				AT5G20490	XIK	1.78e-137
BnaA10g15010D	0.928925	0.968664	0.981166	0.000528717	14.0377	0.147		2.20733	2.63433		34.7733	0.884	0.0846667	4.47967				AT4G19045	MOB1B	5.9e-96
BnaA10g15070D	0.978425	0.954385	0.990593	0.000132322	2.44267			0.1545	0.109		2.23467	0.0723333	0.0296667	0.407667				AT5G20330	BETAG4	0	Enzyme classification.EC_3 hydrolases.EC_3.2 glycosylase
BnaA10g15470D	0.86619	0.967976	0.852348	0.031092	1.93333			0.275	1.0185		4.737	0.272333	0.0365	0.449667				AT5G19700	ELS1	0	Solute transport.carrier-mediated transport.MOP superfamily.MATE family.metabolite transporter (DTX)
BnaA10g15570D	0.91647	0.838417	0.947678	0.00403472	303.782	75.9967	7.72867	20.621	18.4487	4.08033	427.543	239.55	36.755	56.026	4.06367	9.023		AT5G19580	AT5G19580	0
BnaA10g16730D	0.882055	0.951698	0.948259	0.0039464	0.769	0.210333	0.104667	0.0635	0.059	0.016	2.16967	0.0516667	0.017	0.446	0.00933333			AT5G18090	AT5G18090	3.06e-116	RNA biosynthesis.transcriptional regulation.B3 transcription factor superfamily.transcription factor (REM)
BnaA10g17440D	0.90086	0.897464	0.995246	3.38415e-05	179.439	30.3867	27.698	11.8677	8.18667	10.8083	107.921	23.892	14.06	11.801	1.471	4.105		AT5G17220	GSTF12	6.73e-136	Protein modification.S-glutathionylation.glutathione S-transferase activities.class phi glutathione S-transferase
BnaA10g17450D	0.790963	0.850934	0.970427	0.00129888	40.442	9.228	8.25467	8.499	7.717	8.57067	45.736	14.876	7.44367	6.33033	2.31067	3.12767		AT5G17210	AT5G17210	1.18e-115
BnaA10g17460D	0.976549	0.930009	0.99456	4.43042e-05	5.73967	0.106		0.288	0.279		1.07967	0.110333	0.0643333	0.151667	0.0515			AT5G17200	AT5G17200	3.15e-177	Enzyme classification.EC_3 hydrolases.EC_3.2 glycosylase
BnaA10g17540D	0.979194	0.978188	0.994942	3.83118e-05	7.42567			0.3175	0.455		14.2063			1.54933				AT5G38440	AT5G38440	3.47e-53
BnaA10g18450D	0.955916	0.933085	0.974175	0.000991763	2.2215	0.152667			0.259	0.078	0.581333	0.1235				0.071		AT5G15820	AT5G15820	6.5e-41
BnaA10g18500D	0.880161	0.844289	0.897102	0.0153373	330.262	15.19	71.2647	50.7773	36.3773	24.2817	137.277	11.0037	17.2213	72.0497	3.736	2.867		AT5G15780	AT5G15780	4.28e-109
BnaA10g19450D	0.853388	0.762531	0.993568	6.1922e-05	13.781	2.53267	0.840667	2.97967	3.16467	0.584667	17.191	4.634	1.572	5.846	5.61733	2.74233		AT5G14230	AT5G14230	0
BnaA10g19500D	0.957807	0.94411	0.995704	2.76477e-05	895.859	66.428	6.73767	68.3557	44.1653	3.31	786.742	106.965	16.2967	87.036	2.06633	7.49167		AT5G14130	AT5G14130	1.09e-148
BnaA10g19740D	0.941159	0.949579	0.992995	7.34383e-05	3.94567	0.311333		0.429	0.318	0.1025	3.837	0.544		0.423333						0
BnaA10g19790D	0.802368	0.866288	0.93484	0.00623042	20.1817	5.194	1.099	5.494	5.728	2.42767	2.467	0.824	0.205	0.356		0.264333		AT5G13570	DCP2	0	RNA processing.RNA surveillance.mRNA deadenylation-dependent decay.mRNA decapping complex.hydrolase component DCP2
BnaA10g19830D	0.903967	0.832321	0.956024	0.00285828	4.2225	1.46		0.184	0.295	0.0885	2.05233	1.25667	0.149667	0.314333				AT1G68540	TKPR2	0	Cell wall organisation.sporopollenin.biosynthesis.tetraketide alpha-pyrone reductase (TKPR)
BnaA10g20060D	0.696109	0.892454	0.835465	0.0383805	34.6427	21.049	20.198	2.84733	1.62733	6.91633	67.787	15.23	8.71233	10.4567	0.330667	1.72133		AT5G13220	JAZ10	4.74e-107	RNA biosynthesis.transcriptional regulation.transcription factor (TIFY)
BnaA10g20300D	0.822051	0.899791	0.993255	6.80977e-05	1.32267	0.301333	0.186333	0.2975	0.198	0.193667	1.43633	0.255	0.171667	0.228333		0.0646667		AT5G12400	DDP3	0	RNA biosynthesis.transcriptional regulation.transcription factor (PHD)
BnaA10g20880D	1	1	1		2.2185						0.27									0
BnaA10g21100D	0.843146	0.845517	0.975818	0.000870114	30.1703	6.73067	3.68033	5.256	5.282	2.71267	91.6177	23.172	9.78967	27.313	5.466	5.026		AT5G11410	SZE2	2.87e-92	Enzyme classification.EC_2 transferases.EC_2.7 transferase transferring phosphorus-containing group
BnaA10g21250D	0.949227	0.951727	0.997221	1.15698e-05	36.5593	1.93433		5.23233	2.047	0.0675	41.9203	3.63767	0.175333	6.151		0.154		AT1G64870	AT1G64870	4.45e-105
BnaA10g21610D	0.947103	0.956493	0.976402	0.000828705	2.583	0.413667			0.2695		1.79433	0.140667		0.249667				AT5G10660	AT5G10660	3.44e-132
BnaA10g21720D	0.851011	0.941229	0.932243	0.00673091	1.28533			0.891	0.0665		0.667			0.196				AT5G13620	AT5G13620	7.38e-95
BnaA10g21790D	0.922845	0.949524	0.994794	4.05811e-05	1.373	0.378667		0.151			1.85433	0.327333		0.140667				AT5G65440	AT5G65440	0
BnaA10g21960D	0.721857	0.809766	0.979898	0.000602095	57.0123	14.665	15.1427	24.094	18.5697	6.81667	99.5597	22.5377	16.398	36.6873	11.5323	7.543		AT5G10300	MES5	8.98e-171
BnaA10g22010D	0.714477	0.857439	0.915173	0.0104881	28.9903	25.4113	6.203	3.63533	4.475	1.66233	48.6483	21.1337	5.99767	5.932	0.164333	1.449		AT5G10230	ANNAT7	0
BnaA10g22370D	0.868328	0.711298	0.848165	0.0328305	1.003	0.371333	0.1345		0.1545		0.634333	0.576333	0.176333	0.0755		0.0875		AT1G53360	AT1G53360	5.08e-86
BnaA10g22380D	0.838912	0.914948	0.970699	0.00127525	10.5203	2.98233	3.117	0.7455	0.614333	1.01433	19.2463	2.99033	2.096	2.72167	0.0646667	0.312		AT5G09760	AT5G09760	0	Cell wall organisation.pectin.homogalacturonan.modification and degradation.pectin methylesterase
BnaA10g22390D	0.770354	0.928361	0.95667	0.00277551	1.112	0.324667	0.233667	0.500667	0.147333	0.0705	4.07133	0.415	0.416	0.533333		0.094		AT5G09760	AT5G09760	0
BnaA10g22590D	0.500779	0.851126	0.858943	0.0284423	0.77	0.532	0.347	0.663	0.219333	0.160667	1.30267	0.354667	0.0803333	0.451		0.0836667		AT5G09360	LAC14	0	Enzyme classification.EC_1 oxidoreductases.EC_1.10 oxidoreductase acting on diphenol or related substance as donor
BnaA10g23310D	0.97337	1	0.995538	2.9819e-05	4.893			0.18	0.4715		1.40167									0
BnaA10g24330D	0.859663	0.867263	0.987833	0.000221166	13.85	4.13033	2.41433	1.24667	1.07767	0.849333	13.3733	4.49467	1.53433	2.32567	0.220333	0.300667				0
BnaA10g24450D	0.939863	0.889487	0.986444	0.000274393	361.043	55.7907	9.872	21.8973	17.8667	3.13333	234.483	64.609	30.426	28.6347	1.40233	4.49567				0
BnaA10g24480D	0.913663	0.964437	0.991432	0.000109809	30.497	3.51867	3.44567	2.6905	1.92033	1.59	32.65	0.948	0.454	4.40367				AT5G06500	AGL96	6.28e-50	RNA biosynthesis.transcriptional regulation.transcription factor (MADS/AGL)
BnaA10g25400D	0.962075	0.916425	0.989935	0.000151451	107.641	5.77167	1.71367	6.797	4.408	1.721	59.832	10.8743	5.44967	6.49367	1.04867	1.136				0
BnaA10g25680D	0.933604	0.938914	0.989591	0.000161947	78.248	6.382	7.50033	5.65033	3.64967	2.79433	41.3807	2.478	2.26933	7.33533	0.0865	0.469667		AT5G04500	GINT1	0	Lipid metabolism.sphingolipid biosynthesis.glycosylinositol phosphorylceramide (GIPC) biosynthesis.GIPC N-acetylglucosamine transferase (GINT1)
BnaA10g25830D	0.960529	0.971383	0.995649	2.83589e-05	174.437			19.838	14.4507	0.137	164.841	0.542333	0.1405	22.9037						0
BnaA10g26070D	0.961628	0.964028	0.98846	0.000199004	45.462	0.54		3.18867	4.99367		40.3033	1.247	0.121	5.881				AT5G04120	AT5G04120	1.37e-155
BnaA10g26300D	0.972346	0.911013	0.952977	0.00326482	1.2765			0.1765			0.908			0.404				AT5G03840	TFL1	1.78e-110	Multi-process regulation.PEB protein-dependent signalling.regulatory protein (PEBP)
BnaA10g26720D	0.918034	0.949518	0.985598	0.000309628	60.674	10.245	2.49567	6.39867	5.293	0.433667	55.224	2.96167	0.389	10.0207	0.379667	0.188				0
BnaA10g26800D	0.864873	0.783631	0.956069	0.00285244	4.497	1.294	0.142667	0.8905	0.537667	0.1735	2.10567	1.181	0.236667	0.482333	0.177	0.201				0
BnaA10g27460D	0.642318	0.806569	0.87056	0.0240478	20.6263	16.4083	4.83033	7.597	6.52967	1.523	38.677	12.308	4.91467	13.5817	5.20533	1.397				0
BnaA10g27530D	0.824467	0.87446	0.974106	0.00099706	1.297	0.0476667	0.182667	0.499	0.359333	0.0496667	0.741333	0.083		0.228333	0.116667	0.0373333		AT5G01180	NPF8.2	0	Solute transport.carrier-mediated transport.MFS superfamily.anion transporter (NRT1/PTR)
BnaA10g28380D	0.965853	0.916489	0.991323	0.000112598	3.7905			0.2905	0.284333	0.0723333	4.29167	0.368	0.066	0.861333	0.258	0.238667		AT5G52570	CHY2,BCH2,BETA-OHASE 2,B2	3.35e-164	Secondary metabolism.terpenoids.carotenoid biosynthesis.xanthophylls.carotenoid hydroxylase activities.carotenoid beta-ring hydroxylase (BCH)
BnaA10g29100D	0.960318	0.952367	0.983995	0.000382173	4.715			0.4075	0.528		6.77267	0.213333	0.0395	1.31767		0.0425		AT5G59090	SBT4.12	0	Protein homeostasis.proteolysis.serine-type peptidase activities.S8-class protease (subtilisin) families.protease (SBT4)
BnaA10g29320D	0.915568	0.963319	0.97224	0.00114519	0.824333			0.1685	0.1795		3.18967	0.127		0.458						0
BnaA10g29580D	0.957577	0.927097	0.997364	1.0415e-05	1145.76	92.514	3.97733	87.095	56.6893	2.75867	30.702	3.087	0.712	3.72167	1.286	2.38467				0
BnaA10g29860D	0.892041	0.773247	0.871121	0.0238444	3.916	1.55233		0.3475	0.214		1.25967	1.259		0.106667		0.0625		AT5G13670	UMAMIT15	0	Solute transport.carrier-mediated transport.DMT superfamily.solute transporter (UmamiT)
BnaA10g29930D	0.929297	0.959609	0.990829	0.000125785	1.437		0.075	0.254	0.179		5.469	0.1115		0.993				AT5G12460	AT5G12460	7.29e-145
BnaA10g30060D	0.977806	0.959794	0.99325	6.81883e-05	4.375			0.345	0.1405		7.47067		0.1375	1.36433				AT5G12910	H3.15	1.05e-46
BnaA10g30310D	0.935682	0.853283	0.973865	0.00101564	182.953	31.611	14.3603	7.13633	4.10733	1.62033	76.633	25.1773	11.1163	17.834		2.08933				0
BnaA10g30350D	1	0.983236	0.99653	1.80412e-05	1.9335						1.14533			0.096				AT5G06380	AT5G06380	8.69e-45
BnaA10g30390D	0.873326	0.859634	0.976835	0.000798714	1.912	0.411667	0.382667	0.182	0.133	0.101667	1.858	0.661667	0.182667	0.189333	0.103333	0.167		AT3G11710	ATKRS-1	0	Protein biosynthesis.aminoacyl-tRNA synthetase activities.lysine-tRNA ligase
BnaA10g30480D	0.978067	0.962424	0.988627	0.000193272	9.158	0.228333		0.322	0.408	0.046	27.198	0.500333	0.0456667	4.52367	0.0403333			AT1G66570	SUC7	0	Solute transport.carrier-mediated transport.MFS superfamily.sugar transporter (SUT/SUC)
BnaA10g30590D	0.987301	0.942407	0.951582	0.00345977	2.2915				0.1455		3.04667			0.877333						0	RNA biosynthesis.transcriptional regulation.transcription factor (MADS/AGL)
BnaA10g30600D	0.991375	0.959064	0.980677	0.000556439	2.261				0.0975		4.183	0.0915		0.764667						0
BnaA10g30630D	0.956769	0.874208	0.98418	0.000373433	10.3467	1.724	0.247		0.2655		2.73467	0.881333	0.434667	0.226		0.178				0
BnaAnng00060D	0.978445	0.966854	0.995948	2.45891e-05	1.183				0.1275		1.53867			0.125	0.13			AT5G01860	AT5G01860	2.7e-85	RNA biosynthesis.transcriptional regulation.transcription factor (C2H2-ZF)
BnaAnng00230D	0.955767	0.928573	0.994995	3.75097e-05	6.471	0.969	0.0583333	0.1415	0.262333		2.48133	0.42	0.093	0.231667		0.1415		AT5G01380	AT5G01380	9.14e-138	RNA biosynthesis.transcriptional regulation.transcription factor (Trihelix)
BnaAnng00680D	0.736925	0.840586	0.983519	0.000405183	7.11533	1.55333	1.26667	2.813	1.966	1.76033	5.005	0.567667	0.295	1.87533	0.270667	0.980667		AT5G03510	AT5G03510	2.13e-139	RNA biosynthesis.transcriptional regulation.transcription factor (C2H2-ZF)
BnaAnng00710D	0.949306	0.964887	0.995786	2.65963e-05	5.814	0.453667		0.392	0.382	0.246	2.81	0.332667		0.160667				AT5G03580	AT5G03580	2.55e-45
BnaAnng00810D	0.961277	0.946478	0.993143	7.03689e-05	6.67567	0.179667	0.1745	0.458	0.403333	0.077	10.5003	0.722333	0.427667	1.52367		0.136333		AT5G03840	TFL1	5.01e-116	Multi-process regulation.PEB protein-dependent signalling.regulatory protein (PEBP)
BnaAnng00880D	0.917078	0.895588	0.994621	4.33188e-05	22.475	2.179	0.359667	2.99	2.76233	1.02733	38.5467	2.98233	0.536	7.80567	4.48333	4.31633				0
BnaAnng01190D	0.966763	0.928571	0.944999	0.00445452	1.2155				0.202		0.553	0.111	0.0865					AT5G05060	AT5G05060	1.03e-45
BnaAnng01200D	0.93022	0.902199	0.983831	0.000390061	7.42433	1.25133	0.345	0.376	0.618		2.36467	0.64	0.173	0.343333				AT5G05060	AT5G05060	7.32e-51
BnaAnng01220D	1	1	1		1.6515						0.106667							AT3G44970	AT3G44970	4.91e-152
BnaAnng01330D	0.965698	1	0.985195	0.000327175	1.2555		0.215333				0.145							AT5G05440	PYL5	3.15e-130	Phytohormone action.abscisic acid.perception and signalling.PYR/PYL-receptor.cytoplasm-localized receptor complex.receptor component PYL/RCAR
BnaAnng01370D	0.868083	0.748332	0.869022	0.0246095	4.473	1.55567	0.360333	0.161	0.643	0.230333	1.958	1.63533	0.401	0.2475		0.18		AT5G08420	AT5G08420	1.09e-91
BnaAnng01700D	0.929844	0.915118	0.973518	0.00104263	6.897	1.20333	0.0955	0.4545	0.405	0.261	4.04167	0.524333		1.01633		0.174667		AT5G06480	AT5G06480	2.34e-73
BnaAnng01720D	0.96126	0.965905	0.982909	0.000435668	60.2453	0.202		3.251	8.2165		48.28	1.096	0.1065	6.946		0.082		AT5G06500	AGL96	1.06e-65	RNA biosynthesis.transcriptional regulation.transcription factor (MADS/AGL)
BnaAnng01780D	0.912212	0.831826	0.939769	0.0053324	11.197	2.681	0.463667	0.5895	1.01867	0.162	4.69533	2.588	0.558	0.587667		0.2145		AT3G13445	TBP1	8.97e-120	RNA biosynthesis.RNA polymerase II-dependent transcription.transcription initiation.TFIId basal transcription regulation complex.TATA-box-binding component | RNA biosynthesis.RNA polymerase III-dependent transcription.TATA-box-binding protein (TBP)
BnaAnng01790D	0.877401	0.702869	0.816803	0.0472676	4.96767	0.285667	0.348	1.6775	0.734		1.47567	0.4315	0.1035	1.45767	0.199667			AT5G06650	GIS2	1.16e-88	RNA biosynthesis.transcriptional regulation.transcription factor (C2H2-ZF)
BnaAnng02100D	0.885749	0.774018	0.930364	0.00710499	2.8665	1.07233	0.356333		0.1305	0.0783333	1.179	0.889	0.210667	0.157		0.0755		AT1G34790	TT1	1.01e-165	RNA biosynthesis.transcriptional regulation.transcription factor (C2H2-ZF)
BnaAnng02950D	0.848465	0.950734	0.97894	0.000660588	4.28833	0.065	0.698333	0.901667	0.8605	0.723667	11.5617	0.414	0.310667	1.61567		0.507667		AT2G28700	AGL46	1.06e-90	RNA biosynthesis.transcriptional regulation.transcription factor (MADS/AGL)
BnaAnng03960D	0.840302	0.962997	0.922461	0.00878544	22.1327	1.69433		8.28133	7.697		21.21	1.081	0.0795	2.76367						0	RNA biosynthesis.transcriptional regulation.MYB transcription factor superfamily.transcription factor (MYB-related)
BnaAnng04160D	0.632345	0.883929	0.872937	0.0231919	1.57367	0.297667	0.099	1.2885	0.942667	0.265	0.168			0.0975				AT1G22015	DD46	0	Cell wall organisation.cell wall proteins.hydroxyproline-rich glycoprotein activities.arabinogalactan-protein (AGP) activities.AGP glycosylation.AGP beta-1,3-galactosyltransferase
BnaAnng04570D	0.967554	0.970384	0.993309	6.70138e-05	37.3	0.488667		2.029	3.424	0.1095	19.1937	0.6235		2.09167	0.127			AT1G36340	UBC31	9.08e-53
BnaAnng04890D	0.951645	1	0.983993	0.000382281	1.003			0.1815	0.061		0.057							AT5G65420	CYCD4;1	8.14e-160	Cell cycle organisation.cell cycle control.cyclin-dependent regulation.cyclin activities.cyclin (CYCD)
BnaAnng05140D	0.927248	0.989895	0.974354	0.000978137	1.8625			0.509	0.1685		3.081			0.155667				AT5G67400	RHS19	0
BnaAnng05150D	1	1	1		8.49267						6.83533									0
BnaAnng05190D	0.881525	0.821671	0.960572	0.00230124	18.5743	4.817	2.10533	2.37433	1.01667	0.689667	13.6067	6.93467	2.56767	2.04467	0.138667	0.446667		AT5G44700	GSO2	0	Enzyme classification.EC_2 transferases.EC_2.7 transferase transferring phosphorus-containing group
BnaAnng05350D	0.919322	0.959456	0.960285	0.00233462	6.571	0.0835		0.885667	1.6815		23.4907	0.151667	0.0963333	4.514				AT5G44840	AT5G44840	0	Enzyme classification.EC_3 hydrolases.EC_3.2 glycosylase
BnaAnng05770D	0.968908	0.946691	0.987256	0.000242593	21.4763			1.82133	1.51733		82.7013	5.72667	0.1395	16.1777						0
BnaAnng05900D	0.864874	0.768908	0.930441	0.0070894	265.261	72.9107	60.321	17.5437	10.8	17.6427	131.743	82.8457	40.018	18.6897	1.14267	9.52767				0	Cell wall organisation.cell wall proteins.hydroxyproline-rich glycoprotein activities.arabinogalactan-protein (AGP) activities.xylogen-type AGP (XYP/XYLP)
BnaAnng06030D	0.813459	0.834192	0.868696	0.0247292	1.35967	0.583333	0.431	0.0405	0.047	0.166333	0.763333	0.226333	0.0613333	0.268667		0.0765		AT5G08620	STRS2	0
BnaAnng06170D	0.975011	0.963952	0.99261	8.17242e-05	312.732			23.261	15.422	0.3915	183	0.711333	0.191	31.875	0.207					0
BnaAnng06180D	0.964935	0.939343	0.97992	0.000600741	61.1107		0.1325	6.92767	3.654		67.8963	0.964667		19.6273						0
BnaAnng06390D	0.833333	0.863199	0.992709	7.95352e-05	1.17	0.569333	0.096	0.122	0.150667	0.037	0.935667	0.408333	0.0516667	0.104	0.024	0.052		AT5G07660	SMC6A	0	DNA damage response.homologous recombination repair (HR).Smc5-Smc6 complex.NSE2-SMC5-SMC6 subcomplex.component SMC6
BnaAnng06470D	0.943946	0.919401	0.975827	0.000869403	21.1197	2.09967		1.1705	2.361	0.288	10.972	2.76467	0.136667	1.152		0.368333		AT1G24735	AT1G24735	1.65e-112	Cell wall organisation.lignin.monolignol biosynthesis.caffeoyl-CoA 3-O-methyltransferase (CCoA-OMT)
BnaAnng06590D	0.831617	0.947327	0.890808	0.0172335	3.419	1.611	0.6345		0.633		7.58067	0.449	0.8435	0.704						0	Phytohormone action.signalling peptides.NCRP (non-cysteine-rich-peptide) category.GLV/RGF/CLEL-peptide activity.RGF-precursor polypeptide
BnaAnng06900D	0.865239	0.919656	0.986524	0.000271172	175.437	35.121	39.8647	18.7693	11.7547	12.7003	157.386	8.68767	26.293	24.0157	0.205667	4.023				0
BnaAnng07590D	0.964778	0.914999	0.980121	0.000588857	39.3737	3.629	0.216	1.86733	0.927	0.294667	38.9037	11.1873	1.21833	3.47	0.109333	0.549333		AT2G36190	cwINV4	0	Carbohydrate metabolism.sucrose metabolism.degradation.invertase activities.acid beta-fructofuranosidase (CWIN)	superpathway of sucrose and starch metabolism I (non-photosynthetic tissue)
BnaAnng07910D	0.7127	0.854874	0.869724	0.0243524	55.2677	25.876	31.8103	4.58967	4.048	13.068	130.049	24.3473	31.791	30.6697	1.58833	5.97133		AT3G30775	ERD5	0	Amino acid metabolism.degradation.proline.proline dehydrogenase
BnaAnng08000D	0.736222	0.874932	0.930795	0.00701829	2.2615	1.415	0.379333	0.408	0.373	0.407333	3.30433	0.952333	0.557667	0.556333				AT5G47920	AT5G47920	2.14e-102
BnaAnng08670D	0.688554	0.871212	0.897625	0.0151844	13.1543	7.97	4.47567	3.10067	3.527	1.411	28.5383	5.519	3.25267	6.86367	1.922	0.819667		AT5G19110	AT5G19110	0	Protein homeostasis.proteolysis.aspartic-type peptidase activities.A1-class protease (Pepsin)
BnaAnng08940D	0.873944	0.895556	0.990789	0.000126868	1.69633	0.293667	0.0816667	0.442667	0.198667	0.0525	4.81533	0.958333	0.326667	0.925667	0.109333	0.194667		AT4G13780	AT4G13780	0	Protein biosynthesis.aminoacyl-tRNA synthetase activities.methionine-tRNA ligase
BnaAnng09300D	0.877269	0.935483	0.962728	0.0020579	2.93133	0.098		0.4195	0.539667	0.741667	4.98167	0.348333		0.850667	0.241333	0.166667		AT3G12060	TBL1	0
BnaAnng09330D	0.983226	0.927622	0.980714	0.000554321	6.4545	0.541333					5.68867	1.559		0.499667				AT1G58170	AT1G58170	1.26e-44
BnaAnng09680D	0.849099	0.745585	0.945839	0.00432074	25.578	10.61	1.95733	3.27633	2.848	0.607	14.6247	9.43767	2.991	4.96633	0.47	0.738667		AT1G56580	SVB	1.6e-109
BnaAnng09990D	0.981731	0.957865	0.968741	0.00145046	1.28633				0.1175		0.474667			0.1				AT1G35240	ARF20	0	RNA biosynthesis.transcriptional regulation.B3 transcription factor superfamily.transcription factor (ARF)
BnaAnng10420D	0.957058	0.902849	0.977294	0.000767502	1.5385		0.145	0.082	0.065	0.0383333	0.608333	0.079		0.107333	0.0585	0.0506667		AT4G15040	AT4G15040	0	Protein homeostasis.proteolysis.serine-type peptidase activities.S8-class protease (subtilisin) families.protease (SBT4)
BnaAnng10440D	0.94507	0.919598	0.993045	7.23911e-05	121.116	22.995	0.258	5.28267	4.46167	0.267333	46.3093	13.2323	0.181	4.61867	0.2435	0.341333		AT1G10190	AT1G10190	0
BnaAnng10580D	0.950996	0.893257	0.965306	0.00178464	351.678	33.0157	5.693	23.4053	21.646	2.40867	384.861	124.958	15.638	61.284	0.71	2.81533				0
BnaAnng10590D	1	0.873396	0.81533	0.0480057	2.3975						1.45967			0.924						0	Phytohormone action.signalling peptides.CRP (cysteine-rich-peptide) category.RALF/RALFL-peptide activity.RALF/RALFL-precursor polypeptide
BnaAnng10630D	1	1	1		3.3825						0.0945									0
BnaAnng11070D	0.961225	0.965155	0.990676	0.000129988	6.73367			0.5585	0.706	0.041	7.01	0.291667	0.042	0.887667				AT3G18035	HON4	1.56e-60
BnaAnng11420D	0.938161	0.954515	0.962574	0.00207483	4.916			0.4905	1.0295		13.2643			3.01667						0
BnaAnng11500D	0.802547	0.860763	0.969797	0.0013546	14.2933	5.45867	1.24033	1.52967	1.953	3.92967	21.556	8.439	1.10267	3.18633	0.985333	1.29367		AT4G29250	AT4G29250	1.43e-54	Enzyme classification.EC_2 transferases.EC_2.3 acyltransferase
BnaAnng11800D	0.955377	0.955482	0.987527	0.000232401	327.345	6.22667	0.640667	30.3613	35.2873	0.52	292.63	30.9667	1.11433	32.3197	0.2595	0.476667		AT5G63240	AT5G63240	5.86e-50
BnaAnng11820D	0.952574	0.94917	0.969434	0.00138717	2.0685			0.1865	0.304		1.28467			0.3265				AT1G57580	AT1G57580	6.68e-55
BnaAnng12140D	0.989718	0.962808	0.982197	0.00047258	2.56767				0.132		6.919	0.108		1.17867						0
BnaAnng12150D	1	0.978717	0.994373	4.74002e-05	1.143						1.56933			0.167						0
BnaAnng12620D	0.865516	0.9218	0.990366	0.000138779	6.00567	1.00333	0.936	0.742	0.941333	0.415667	13.356	1.02233	1.27633	1.96933	0.422667	0.5315				0	Multi-process regulation.SnRK1-kinase regulatory system.SnRK1-interacting factor (FLZ)
BnaAnng12680D	0.966336	0.960904	0.992568	8.26417e-05	31.8417	0.500333	0.434333	2.432	1.874	0.119	61.524	0.866667	0.223667	10.4437	0.242	0.250667		AT3G02740	AT3G02740	1.71e-126	Protein homeostasis.proteolysis.aspartic-type peptidase activities.A1-class protease (Pepsin)
BnaAnng13620D	0.896136	0.940626	0.992384	8.67771e-05	4.39967	0.711	0.198	0.7095	0.604	0.0623333	3.57733	0.467667	0.103667	0.490667				AT4G00295	AT4G00295	0
BnaAnng13650D	0.965101	0.972334	0.990304	0.000140557	7.10333			0.4415	0.798		5.62433	0.18		0.598						0
BnaAnng13720D	0.614824	0.804718	0.964492	0.00186886	26.7897	13.5213	3.88033	12.329	10.9477	10.9153	26.1107	6.78333	1.89967	6.80367	4.82667	5.18133		AT5G07440	GDH2	0	Nutrient uptake.nitrogen assimilation.glutamate deamination.glutamate dehydrogenase
BnaAnng13750D	0.73158	0.917611	0.928723	0.00743946	7.28633	4.08933	1.136	2.76767	1.38	0.406	23.1697	4.43967	1.22167	2.799	0.481667	0.602667		AT4G27660	AT4G27660	1.61e-66
BnaAnng13910D	1	0.951379	0.985647	0.000307522	0.4035						1.692	0.126333		0.285				AT1G35540	ARF14	2.16e-176	RNA biosynthesis.transcriptional regulation.B3 transcription factor superfamily.transcription factor (ARF)
BnaAnng14120D	0.955106	0.961734	0.994792	4.06212e-05	0.568			0.0795	0.048		2.36067	0.0733333	0.034	0.344333				AT1G17770	SUVH7	0	Chromatin organisation.histone modifications.histone lysine methylation.class-V histone methyltransferase (Suvar)
BnaAnng14910D	0.947231	0.888653	0.963937	0.00192741	3.61767	0.170333		0.2925	0.491667		1.75667	0.0776667	0.168	0.563333	0.169			AT5G66440	AT5G66440	9.42e-79
BnaAnng14930D	0.845174	0.767299	0.947629	0.00404219	4.31	1.41667	0.2235	0.727	0.969333		3.163	1.833	0.316333	1.04933	0.4815			AT3G48160	DEL1	4.1e-76	Cell cycle organisation.cell cycle control.regulation.transcription factor (DEL) | RNA biosynthesis.transcriptional regulation.transcription factor (E2F/DP)
BnaAnng15040D	0.926027	0.937293	0.992552	8.30121e-05	254.833	21.277	37.0007	12.4583	14.4623	9.056	333.855	19.1703	37.0527	42.7953	0.348	5.30933				0
BnaAnng15220D	0.945924	0.955427	0.98568	0.000306124	12.703	0.572333	0.344	0.998	1.52033		12.0357	0.381	0.176333	2.009		0.116				0
BnaAnng15390D	0.976282	0.896006	0.949541	0.00375494	4.739	0.2045			0.3575		0.959667			0.163	0.336			AT4G34780	SAUR2	5.1e-54
BnaAnng15420D	0.939038	0.970057	0.980595	0.000561194	6.48767	0.1755		0.6475	1.1545		9.801			1.46733				AT1G08035	AT1G08035	2.37e-53	Cell cycle organisation.cell cycle control.cyclin-dependent regulation.cyclin-dependent protein kinase inhibitor activities.inhibitor (SIM)
BnaAnng15500D	0.938283	0.959691	0.990112	0.000146169	2.28733			0.4135	0.292333		4.81867	0.1535		0.817667				AT1G07705	NOT2a	7.66e-42	RNA processing.RNA surveillance.mRNA deadenylation-dependent decay.mRNA deadenylation.CCR4-NOT complex.component NOT2
BnaAnng15840D	0.979545	0.968046	0.997038	1.31446e-05	62.2673	1.22267	0.1175	2.85767	2.17067		132.646	7.49667	0.2755	13.1127	0.142	0.166333				0
BnaAnng16040D	1	0.872364	0.812776	0.0492978	5.3085						1.0005	0.6385								0
BnaAnng17020D	0.961365	0.955792	0.996022	2.37109e-05	61.7447	0.6625		7.873	3.392		93.858	3.55833	0.4475	16.7407						0
BnaAnng17050D	0.908559	0.964029	0.977848	0.000730639	2.78833			0.533667	0.5715	0.169667	7.38367	0.167	0.037	1.124				AT2G32750	AT2G32750	0
BnaAnng17080D	0.913846	0.96659	0.978458	0.000691095	3.77733			1.12567	0.5015		5.631	0.1435		0.752667		0.0445		AT1G43910	AT1G43910	0
BnaAnng17350D	0.818787	0.787436	0.966175	0.00169682	207.531	104.026	13.9337	34.388	28.6807	7.009	146.495	58.8337	34.24	38.8773	12.687	11.0597		AT5G58710	ROC7	2.32e-124	Protein modification.protein folding.protein folding catalyst (Cyclophilin)
BnaAnng17810D	0.808133	0.627532	0.974799	0.000944621	1.86067	0.297	0.186667	0.801333	0.345667	0.154333	3.07767	1.27933	1.08167	1.425	1.19867	0.747		AT3G49390	CID10	1.41e-178
BnaAnng17820D	0.905917	0.939005	0.93532	0.00614003	1.0225	0.3235			0.1575		1.669	0.185333		0.323667				AT5G38690	DDR1	1.48e-179
BnaAnng17970D	0.916847	0.882387	0.986858	0.000257949	11.804	1.645	0.330333	0.924	1.153	0.855333	34.235	7.108	1.25867	7.034	1.704	3.02767		AT3G45970	EXLA1	6.32e-156	Cell wall organisation.cell wall proteins.expansin activities.alpha-like-class expansin
BnaAnng18060D	0.961209	0.945303	0.986718	0.000263435	87.7783	3.26333		5.482	8.028	0.251667	74.749	7.014	0.379333	12.496	0.42	0.133333		AT1G60986	SCRL4	3.51e-42
BnaAnng20150D	0.848469	0.835301	0.970568	0.00128663	4.03967	1.03033	0.281667	0.898	0.771333	0.0793333	5.34267	2.01067	0.27	1.534	0.277	0.308		AT5G51590	AHL4	3.79e-150
BnaAnng20520D	0.752953	0.859718	0.980763	0.000551534	1.03867	0.313	0.05	0.622	0.177	0.121	1.25367	0.235333		0.482667	0.0836667	0.0776667		AT3G57660	NRPA1	2.18e-155
BnaAnng20800D	0.82859	0.82128	0.92246	0.00878549	1.54367	0.600333	0.471667			0.251	0.385333	0.273333	0.071					AT4G02340	AT4G02340	0
BnaAnng20980D	0.824599	0.68369	0.933523	0.00648185	192.574	103.224	25.94	14.566	12.741	12.4173	127.821	110.505	52.688	18.6657	8.12067	12.1767		AT5G56170	LLG1	6.23e-70	Phytohormone action.signalling peptides.CRP (cysteine-rich-peptide) category.RALF/RALFL-peptide activity.receptor CrRLK1L chaperone (LLG)
BnaAnng21540D	0.912166	0.953215	0.979004	0.000656627	2.34533	0.532		0.19	0.2655	0.0425	2.93967	0.219333	0.027	0.399333		0.042		AT1G17770	SUVH7	0	Chromatin organisation.histone modifications.histone lysine methylation.class-V histone methyltransferase (Suvar)
BnaAnng22610D	0.953837	0.903604	0.96638	0.00167646	1.6875			0.2555	0.134		7.963	1.088		2.75				AT1G29080	AT1G29080	4.85e-148	Enzyme classification.EC_3 hydrolases.EC_3.4 hydrolase acting on peptide bond (peptidase)
BnaAnng22680D	0.846685	0.602173	0.904128	0.0133466	1.6765	0.308	0.155667	0.3505	0.281667	0.189333	1.53367	0.792333	0.300333	0.618	0.515667	0.824333		AT5G63490	AT5G63490	0
BnaAnng22850D	0.970504	0.970488	0.990421	0.000137205	15.098			0.717	1.50967		28.1423	0.801	0.156	3.19567						0
BnaAnng23030D	0.711863	0.895115	0.847789	0.0329891	1.256	0.104	0.89	0.1405	0.128	0.547	2.37467	0.083	0.585333	0.397333		0.179667		AT2G10440	MED15_2	4.6e-69	RNA biosynthesis.RNA polymerase II-dependent transcription.MEDIATOR transcription co-activator complex.tail module.component MED15
BnaAnng23340D	0.71092	0.826235	0.965432	0.00177177	2.68	0.982333	0.47	1.064	0.694	0.663333	3.63	0.894667	0.760667	0.781	0.219	0.4985		AT5G28050	GSDA	1.77e-82	Nucleotide metabolism.purines.catabolism.guanosine deaminase
BnaAnng23550D	0.956972	0.963897	0.973222	0.00106602	34.2547	0.1625		1.424	5.783		24.6793	0.24	0.289667	3.92533						0	RNA biosynthesis.transcriptional regulation.B3 transcription factor superfamily.transcription factor (REM)
BnaAnng23590D	0.901322	0.971404	0.951742	0.00343706	1.5505			0.125	0.228333	0.411667	3.44333			0.492333				AT3G57260	PR2	2.15e-152	Enzyme classification.EC_3 hydrolases.EC_3.2 glycosylase
BnaAnng23800D	0.964994	0.962603	0.959032	0.00248321	1.594				0.279		1.09633			0.205						0
BnaAnng24210D	0.956349	0.96746	0.996222	2.13858e-05	62.9453		0.051	8.733	4.954		44.2047	0.808333		6.38367				AT1G29080	AT1G29080	1.62e-160	Enzyme classification.EC_3 hydrolases.EC_3.4 hydrolase acting on peptide bond (peptidase)
BnaAnng24550D	0.895193	0.869816	0.962684	0.00206279	1062.2	260.396	79.427	67.2453	123.096	26.4627	1041.44	465.595	57.2087	140.147	4.46667	10.477				0
BnaAnng24560D	0.891067	0.826326	0.922135	0.00885837	550.189	160.879	36.0087	31.2397	57.3683	14.1723	347.147	224.327	17.1903	56.6297	1.40233	1.90333				0
BnaAnng24700D	0.935832	0.969074	0.983689	0.000396926	2.841			0.415	0.4965		3.531			0.546				AT1G55600	WRKY10	1.53e-88	RNA biosynthesis.transcriptional regulation.transcription factor (WRKY)
BnaAnng25010D	0.814821	0.688824	0.976368	0.000831081	16.9223	8.3	2.605	1.78767	1.74267	1.233	4.98967	3.25933	1.47433	1.60733	0.846667	0.575667		AT2G34200	AT2G34200	8.7e-70
BnaAnng25120D	0.926968	0.946829	0.986582	0.000268867	9.68067	0.631	0.264	1.07767	1.34233	0.22	14.9707	1.45667	0.313333	2.21				AT1G20940	AT1G20940	1.09e-96
BnaAnng25430D	0.963282	0.985794	0.988845	0.000185973	6.204			0.2735	0.8655		5.65033			0.401333						0
BnaAnng26140D	0.803556	0.808912	0.996574	1.75892e-05	17.2303	8.70567	2.68767	1.96333	1.89033	1.677	16.906	8.80133	2.21467	2.026	0.922	2.18867		AT5G12980	NOT9b	5.64e-154
BnaAnng26150D	0.777358	0.910943	0.931851	0.00680819	1.17333	0.553667	0.373	0.0695	0.115333	0.194667	3.896	0.718	0.314667	0.507667	0.0525	0.142		AT5G12970	AT5G12970	0
BnaAnng26740D	0.955312	0.795937	0.975105	0.000921923	0.561667	0.088		0.0375			1.288	0.537667	0.09	0.226	0.1775	0.283		AT4G40020	AT4G40020	0
BnaAnng26980D	0.919381	0.940103	0.979246	0.000641606	0.9485	0.232333	0.114			0.036	1.359	0.248667		0.158333				AT2G31770	ARI9	0	Protein homeostasis.ubiquitin-proteasome system.ubiquitin-fold protein conjugation.ubiquitin conjugation (ubiquitylation).ubiquitin-ligase E3 activities.RBR-type E3 ligase activities.E3 ubiquitin ligase (RBR-Ariadne)
BnaAnng27450D	0.80346	0.843372	0.868565	0.0247776	7.4655	1.027	3.65367	0.601	0.510333	1.54433	6.43267	0.227333	0.760667	1.369	0.779333	1.90133		AT4G32870	AT4G32870	1.86e-84
BnaAnng27540D	0.825749	0.860354	0.967416	0.00157524	125.239	10.032	1.54	47.9767	38.248	11.3183	132.626	7.14333	1.63933	61.123	11.8893	10.8083		AT5G17330	GAD	0	Amino acid metabolism.biosynthesis.glutamate family.glutamate-derived amino acids.gamma-aminobutyrate (GABA).glutamate decarboxylase
BnaAnng27570D	0.826831	0.817459	0.913581	0.0108796	2.64		0.531	0.556	0.6045	0.594333	3.03767	0.860667	0.4465	0.220333	0.6025	0.6425				0
BnaAnng27860D	0.805599	0.918376	0.981896	0.000488688	0.762	0.131	0.289667	0.1295	0.101	0.0895	2.63567	0.242	0.409667	0.335333		0.0886667		AT1G22650	A/N-InvD	0	Carbohydrate metabolism.sucrose metabolism.degradation.invertase activities.alkaline sucrose-specific invertase (CIN)	superpathway of sucrose and starch metabolism I (non-photosynthetic tissue)
BnaAnng27940D	0.806072	0.68367	0.973357	0.00105534	2.97533	0.939667	0.096	1.113	0.573333	0.163	2.09633	1.12467	0.359333	1.08767	0.441333	0.302667		AT3G48160	DEL1	0	Cell cycle organisation.cell cycle control.regulation.transcription factor (DEL) | RNA biosynthesis.transcriptional regulation.transcription factor (E2F/DP)
BnaAnng28060D	0.856348	0.888034	0.978721	0.000674396	2.7265	0.722333	0.314333	0.45	0.321667	0.15	2.89433	0.423	0.376333	0.471		0.35		AT3G29375	AT3G29375	1.54e-57
BnaAnng28150D	0.926225	0.976658	0.983214	0.000420302	2.143			0.634	0.1565		1.07533			0.1255				AT5G23650	AT5G23650	2.38e-98	RNA biosynthesis.transcriptional regulation.MYB transcription factor superfamily.transcription factor (MYB-related)
BnaAnng28410D	0.929602	0.925817	0.991754	0.00010172	11.2933	1.27833	0.545667	1.143	0.839667	0.1685	9.48733	1.737	0.44	1.342				AT3G18150	AT3G18150	4.46e-135
BnaAnng28490D	0.869753	0.896988	0.811955	0.0497164	10.3775	3.317	0.695	0.8895	1.07167	0.785	0.498			0.2565						0
BnaAnng28720D	0.977676	0.954863	0.987426	0.000236149	17.4793			1.207	0.744		29.4617	0.425667		6.22333						0
BnaAnng28820D	0.817299	0.769227	0.93111	0.0069552	2.7265	0.743	0.087	0.845333	0.752333	0.063	1.44067	0.774	0.096	0.508667	0.175333	0.108333		AT3G49900	AT3G49900	0
BnaAnng28840D	0.841448	0.923797	0.971473	0.00120908	3.545	0.744	1.186	0.349		0.531333	3.817	0.507333	0.502667	0.444333						0
BnaAnng28990D	0.964556	0.952671	0.993757	5.83388e-05	7.51033			0.8965	0.4345		5.68433	0.2815		1.06367				AT1G20140	SK4	5.98e-54	Protein homeostasis.ubiquitin-proteasome system.ubiquitin-fold protein conjugation.Cullin-based ubiquitylation complexes.SKP1-CUL1-FBX (SCF) E3 ligase complexes.target protein binding component SKP1/ASK1
BnaAnng29250D	1	1	1		4.2965						0.749									0
BnaAnng29330D	0.974111	0.94214	0.976566	0.000817289	36.8117	0.353333		2.063	2.34867		14.909	3.024	0.1215	1.08833	0.0793333			AT4G39240	AT4G39240	5.6e-127
BnaAnng29520D	0.930129	0.937675	0.972549	0.00111998	1.29667			0.2255	0.2275		6.748	0.138	0.0525	1.91233				AT4G33840	AT4G33840	0
BnaAnng29680D	0.942402	0.961845	0.982258	0.00046938	24.161	0.426667		2.567	3.9645		29.667	1.63733		4.02233				AT1G78710	TBL42	3.21e-109
BnaAnng29940D	0.807498	0.906759	0.969924	0.00134324	1.45367	0.498	0.0645	0.2475	0.331667	0.2575	73.6793	19.658	5.471	8.16133	0.388667	0.670667		AT4G38940	AT4G38940	1.03e-77
BnaAnng30140D	0.950235	0.955011	0.998223	4.73562e-06	63.9547	3.91467	1.289	6.56333	3.39633	0.750333	46.3043	3.16067	1.455	5.20867	0.112333	0.479333		AT5G23260	TT16	8.83e-125	RNA biosynthesis.transcriptional regulation.transcription factor (MADS/AGL)
BnaAnng30190D	0.970641	0.970103	0.994829	4.00358e-05	165.04	0.456667	0.467	12.772	10.041	0.490333	789.61	1.34033	0.661667	114.877	0.551333	0.605333				0
BnaAnng31870D	0.932778	0.967854	0.986848	0.000258315	48.7883	0.812667	0.1555	7.673	7.757		49.2103	1.27867	0.1265	6.50433						0
BnaAnng32040D	0.969407	0.972304	0.995026	3.70554e-05	5.1635			0.4225	0.367333		7.841			0.667333		0.4185				0
BnaAnng32050D	0.967657	0.962606	0.995274	3.34543e-05	186.216	3.05167	0.247333	14.6513	11.94	0.224	402.98	22.3777	2.25733	49.8333	0.510667	0.365667				0
BnaAnng32860D	0.973231	0.927399	0.997736	7.68601e-06	44.9807	1.142	0.0845	2.82	1.792	0.182	38.6577	4.23467	0.849333	3.669	2.46433	2.81567		AT2G01520	MLP328	2.99e-96
BnaAnng32920D	0.960768	0.968207	0.991392	0.000110824	13.4467	0.113333		1.08967	1.43467		11.988	0.347667		1.507		0.051		AT5G39560	AT5G39560	2.86e-89
BnaAnng33060D	0.964686	0.966211	0.991623	0.000104963	26.9033			2.45033	2.3		1.17			0.197667						0
BnaAnng33210D	0.846607	0.674347	0.826642	0.0424747	4.62167	1.69133	0.426667	0.724	0.499667	0.203	2.62733	2.541	0.857667	0.402333	0.242667	0.234333				0
BnaAnng33440D	0.918435	0.890087	0.944552	0.00452653	433.386	3.58333	0.404667	102.768	69.629	0.359333	281.454	7.269	0.906667	142.352	2.32933	1.82067		AT1G24020	MLP423	3.34e-71
BnaAnng33570D	0.966399	0.935574	0.982334	0.000465389	4.15767			0.4395	0.259		7.84567	0.251333	0.174333	2.10167				AT2G35250	AT2G35250	2e-144
BnaAnng34620D	0.897776	0.951147	0.983256	0.000418211	11.3743	0.366	0.579667	1.744	2.498	0.626	25.2533	1.0975	0.6965	2.75433	0.874667	0.7455				0
BnaAnng34870D	0.936461	0.97206	0.984696	0.000349526	8.67967			1.2245	1.4685	0.0645	20.755	0.295	0.1855	2.419				AT5G22990	GAL3	6.54e-115
BnaAnng35290D	0.968634	0.965496	0.995494	3.04152e-05	39.9133	0.0923333		3.94833	2.153	0.066	45.4133	0.268	0.056	7.46767		0.043		AT5G46000	AT5G46000	2.52e-119
BnaAnng35620D	0.94677	0.971992	0.986213	0.000283827	54.735	1.95867		4.2025	8.29467	0.112	102.404	2.41467	0.2305	11.6957						0
BnaAnng35740D	0.761546	0.848142	0.952883	0.0032777	11.9267	3.85667	3.37967	1.6435	1.32433	4.01567	19.225	4.82567	3.43633	3.242	1.75767	1.33567		AT2G01850	EXGT-A3	0	Enzyme classification.EC_2 transferases.EC_2.4 glycosyltransferase
BnaAnng36190D	0.947599	0.886216	0.962465	0.00208686	8.136	0.398		0.833	0.633667	0.267	4.81733	1.20167	0.453	1.086						0
BnaAnng36790D	0.958605	0.977335	0.995116	3.57215e-05	8.89			1.0135	0.8265		5.60933	0.104667		0.531				AT5G58830	AT5G58830	3.75e-170
BnaAnng36800D	0.933974	0.959897	0.979797	0.000608127	1.925			0.2895	0.346		0.97			0.1945				AT5G58830	AT5G58830	5.72e-88
BnaAnng36890D	0.860106	0.915503	0.974079	0.000999155	6.92833	0.792667	0.266333	0.8005	0.983667	2.003	6.69767	0.510333	0.206667	1.07367	0.438667	0.600333		AT3G26300	CYP71B34	3.54e-163	Enzyme classification.EC_1 oxidoreductases.EC_1.14 oxidoreductase acting on paired donor with incorporation or reduction of molecular oxygen
BnaAnng36910D	0.955201	0.965937	0.992833	7.68684e-05	2.384			0.2885	0.2455		10.0773	0.261333		1.455						0	RNA biosynthesis.transcriptional regulation.bZIP transcription factor superfamily.transcription factor (bZIP)
BnaAnng37940D	0.953681	0.846877	0.900611	0.0143265	2.11	0.271667		0.217			0.677667	0.393333		0.1255				AT4G30590	ENODL12	3.86e-84
BnaAnng38350D	0.890329	0.887936	0.979131	0.000648737	71.1453	15.898	4.75433	7.72567	8.86467	1.77033	90.1173	31.7637	5.382	11.1853	0.678333	1.485				0
BnaAnng38550D	0.9848	0.909483	0.951384	0.0034878	2.046			0.1555			5.786	0.365		2.25367						0
BnaAnng38630D	0.970487	0.974186	0.995548	2.96884e-05	47.4317			3.58467	3.4145		70.6343	0.6955		8.42133						0
BnaAnng38840D	0.957591	0.963425	0.984103	0.000377083	10.052			0.762	1.3695		0.973333	0.0705		0.1075				AT1G50870	AT1G50870	6.12e-62
BnaAnng38890D	0.941232	0.973757	0.994244	4.96027e-05	5.292			1.209	0.346		8.721			1.14433						0	RNA biosynthesis.transcriptional regulation.transcription factor (AS2/LOB)
BnaAnng39120D	0.707322	0.811781	0.960843	0.00226988	290.632	153.324	146.425	24.954	26.811	73.793	512.408	174.025	172.163	70.8177	13.62	51.5993		AT4G09960	STK	2.13e-91
BnaAnng39180D	0.845693	0.768675	0.957404	0.00268295	4.81033	1.06667	1.046	0.986333	0.282333	0.33	3.36367	0.812667	1.47267	1.24767	0.0875	0.27		AT4G16442	CASPL2B1	1.12e-95
BnaAnng39550D	0.984875	0.967179	0.985752	0.000303083	4.086				0.309		2.99	0.094		0.396667						0
BnaAnng39580D	0.856745	0.984694	0.819472	0.0459437	1.653			1.184			1.886			0.144333				AT1G78750	AT1G78750	1.02e-148
BnaAnng39650D	0.960823	0.958023	0.991287	0.000113546	92.716			10.3935	7.768		90.721	1.347	0.1775	17.5163						0
BnaAnng40150D	0.95491	0.963237	0.985683	0.000305986	1481.67	34.9133	1.229	97.5707	199.83	0.500333	935.371	48.9917	1.064	119.831	0.853333	1.19667				0
BnaAnng40260D	0.898041	0.89466	0.981245	0.000524347	2.46667	0.669333	0.0816667	0.3735	0.133		1.89133	0.397	0.297333	0.202333		0.0995		AT3G52680	AT3G52680	2.3e-153
BnaAnng40940D	0.944321	0.944401	0.998911	1.77723e-06	18.6215			4.5625	0.621667		18.1327	0.4075		4.63333						0
BnaAnng40990D	0.951947	0.927278	0.972839	0.00109655	1.88333			0.244	0.2085		3.281	0.145667		0.997333		0.05		AT4G38030	AT4G38030	0
BnaC01g00090D	0.958141	0.940599	0.9843	0.000367777	9.536	0.124667	0.0636667	0.762	0.982	0.0635	7.50267	0.580667	0.144333	1.41333	0.0465	0.0435		AT4G39000	GH9B17	0
BnaC01g00460D	0.907688	0.911022	0.988625	0.000193337	2.3305	0.590667	0.151	0.0985	0.1815	0.054	1.751	0.422	0.0445	0.234		0.0785		AT4G39590	AT4G39590	8.04e-117
BnaC01g01480D	0.95163	0.970237	0.988282	0.000205171	82.7363	0.617333		7.40867	11.5957	0.388	46.2133	0.543333	0.121667	5.731	0.145	0.336333		AT4G37435	AT4G37435	8.26e-50	RNA biosynthesis.transcriptional regulation.transcription factor (MADS/AGL)
BnaC01g01950D	0.917012	0.966613	0.974823	0.000942849	6.942	0.158		0.9675	1.51867	0.236333	1.03633			0.173				AT4G37190	AT4G37190	1.72e-57
BnaC01g03510D	0.768988	0.842918	0.950481	0.00361749	24.4397	3.80233	2.024	13.3293	6.82467	2.249	38.4193	9.397	1.96767	13.4827	3.068	2.25967		AT4G34990	MYB32	1.46e-152	RNA biosynthesis.transcriptional regulation.MYB transcription factor superfamily.transcription factor (MYB)
BnaC01g03680D	0.835717	0.781637	0.958546	0.00254207	11.4997	1.58767	1.508	2.881	3.10467	0.364667	7.63867	1.71667	1.27033	3.61133	1.51367	0.228		AT4G34750	SAUR49	6.43e-80
BnaC01g04850D	0.850152	0.869678	0.98599	0.000293053	60.9773	9.36433	3.92933	11.7533	15.4397	5.2	68.8567	13.424	4.99967	12.8903	8.295	5.25867		AT4G33330	PGSIP3	0	Cell wall organisation.hemicellulose.xylan.biosynthesis.glucuronosyltransferase activities.glucuronosyltransferase (GUX)
BnaC01g05040D	0.955002	0.95382	0.988276	0.000205357	30.1545	1.155		4.251	1.3785		35.4927	5.32433		2.871						0
BnaC01g05080D	0.854092	0.955506	0.953925	0.00313546	8.90333	0.721	0.967333	4.0955	0.456	0.2555	11.0577	0.833		1.627						0
BnaC01g05430D	0.954518	0.814539	0.938951	0.0054767	4.15333	0.708		0.2365			1.653	0.911333	0.207333	0.171667	0.154	0.0885				0
BnaC01g06020D	0.881092	0.941722	0.975708	0.000877951	2.57733	0.254667	0.103	0.779333	0.295667	0.0996667	5.80433	0.669333	0.240667	0.585333	0.0836667	0.112333		AT4G32500	KT5	0	Solute transport.channels.VIC superfamily.voltage-gated potassium cation channel (AKT/SKOR/GORK)
BnaC01g06140D	0.889848	0.904529	0.964759	0.00184096	3.789	0.141667	0.0773333	0.4855	0.674333	0.708	3.86367	0.477333	0.192333	0.794667	0.162333	0.217667		AT4G32370	AT4G32370	2.85e-160	Enzyme classification.EC_3 hydrolases.EC_3.2 glycosylase
BnaC01g06960D	0.934674	0.970938	0.974906	0.000936645	23.6467	0.213		2.53367	4.977		22.6563	0.724	0.1185	2.44967						0
BnaC01g07160D	1	1	1		7.6845						0.251									0
BnaC01g07230D	0.876997	0.896742	0.982235	0.000470605	0.6905	0.0636667	0.0213333	0.124	0.113333	0.102333	1.34033	0.228667	0.0306667	0.276667	0.0986667	0.0573333		AT4G31250	PRK7	0	Protein modification.phosphorylation.TKL protein kinase superfamily.protein kinase (LRR-III)
BnaC01g07390D	0.968366	0.956523	0.995089	3.61172e-05	655.852	7.89967	4.173	52.3143	35.7873	3.56333	491.182	10.3137	16.4127	72.945	1.249	5.85567		AT2G24280	AT2G24280	0	Protein homeostasis.proteolysis.serine-type peptidase activities.S28-class serine carboxypeptidase
BnaC01g07400D	0.962974	0.942133	0.991015	0.000120728	221.416	4.93367	1.322	18.9197	14.63	1.18567	313.534	9.98433	17.1723	56.4563	0.683333	6.42067				0
[truncated: 6,878 more rows]

## Sheet: 4
Supplementary Table 4 Mapman enrichment analysis of genes with the time-course expression in the seed
[truncated: 57 more rows]

[truncated: 15 more sheets: 5, 6, 7, 8, 9, 10, 11, 12, 13, 14, 15, 16, 17, 18, 19]
